# Supplementary material for: Evaluation of the whole auditory pathway using high-resolution and functional MRI at 7T parallel-transmit
Source: PLoS One. 2021 Sep 7;16(9):e0254378. doi: 10.1371/journal.pone.0254378 (PMC8423236; doi:10.1371/journal.pone.0254378)
Supplement: S1 File — (ZIP) [file pone.0254378.s001.zip]

Archive with 17 entries (17 files):
- Supporting_Informations_S1/dataset_description.json.txt
- Supporting_Informations_S1/participants.tsv.txt
- Supporting_Informations_S1/sub-01_ciss3d.vmr
- Supporting_Informations_S1/sub-01_tono_MNI.vmp
- Supporting_Informations_S1/sub-01_UNI_DEN_ISO_MNI.vmr
- Supporting_Informations_S1/sub-02_tono_MNI.vmp
- Supporting_Informations_S1/sub-02_UNI_DEN_ISO_MNI.vmr
- Supporting_Informations_S1/sub-04_3DGRE.vmr
- Supporting_Informations_S1/sub-04_ciss3D.vmr
- Supporting_Informations_S1/sub-04_tono_MNI.vmp
- Supporting_Informations_S1/sub-04_TSE.vmr
- Supporting_Informations_S1/sub-04_UNI_DEN_ISO_MNI.vmr
- Supporting_Informations_S1/sub-05_3DGRE.vmr
- Supporting_Informations_S1/sub-05_ciss3D.vmr
- Supporting_Informations_S1/sub-05_tono_MNI.vmp
- Supporting_Informations_S1/sub-05_TSE.vmr
- Supporting_Informations_S1/sub-05_UNI_DEN_ISO_MNI.vmr
