# Supplementary material for: Evaluation of the whole auditory pathway using high-resolution and functional MRI at 7T parallel-transmit
Source: PLoS One. 2021 Sep 7;16(9):e0254378. doi: 10.1371/journal.pone.0254378 (PMC8423236; doi:10.1371/journal.pone.0254378)
Supplement: S1 File — (ZIP) [file pone.0254378.s001.zip › Supporting_Informations_S1/dataset_description.json.txt]

{
  "Name": "Evaluation of the whole auditory pathway using high-resolution and functional MRI at 7T parallel-transmit",
  "BIDSVersion": "1.4.0",
  "DatasetType": "derivative",
  "License": "PD",
   "HEDVersion": "7.1.1"
}
