# Supplementary material for: Evaluation of the whole auditory pathway using high-resolution and functional MRI at 7T parallel-transmit
Source: PLoS One. 2021 Sep 7;16(9):e0254378. doi: 10.1371/journal.pone.0254378 (PMC8423236; doi:10.1371/journal.pone.0254378)
Supplement: S1 File — (ZIP) [file pone.0254378.s001.zip › Supporting_Informations_S1/participants.tsv.txt]

participant_id age sex handedness 
sub-01 20 M right 
sub-02 23 F right 
sub-04 23 F right 
sub-05 22 F right 
sub-06 28 F right
sub-07 22 F right 
sub-08 20 M right 
sub-12 20 M right 
sub-14 19 M right 
