# Supplementary material for: Evaluation of the whole auditory pathway using high-resolution and functional MRI at 7T parallel-transmit
Source: PLoS One. 2021 Sep 7;16(9):e0254378. doi: 10.1371/journal.pone.0254378 (PMC8423236; doi:10.1371/journal.pone.0254378)
Supplement: S3 File — (ZIP) [file pone.0254378.s003.zip]

Archive with 7 entries (7 files):
- Supporting_Informations_S3/sub-12_ciss3D.vmr
- Supporting_Informations_S3/sub-12_tono_MNI.vmp
- Supporting_Informations_S3/sub-12_TSE.vmr
- Supporting_Informations_S3/sub-12_UNI_DEN_ISO_MNI.vmr
- Supporting_Informations_S3/sub-14_tono_MNI.vmp
- Supporting_Informations_S3/sub-14_TSE.vmr
- Supporting_Informations_S3/sub-14_UNI_DEN_ISO_MNI.vmr
