# Supplementary material for: Evaluation of the whole auditory pathway using high-resolution and functional MRI at 7T parallel-transmit
Source: PLoS One. 2021 Sep 7;16(9):e0254378. doi: 10.1371/journal.pone.0254378 (PMC8423236; doi:10.1371/journal.pone.0254378)
Supplement: S4 File — (ZIP) [file pone.0254378.s004.zip]

Archive with 30 entries (30 files):
- Supporting_Informations_S4/AllSubjects_ROIs_MNI.voi
- Supporting_Informations_S4/Prob_maps_all_ROIs.vmp
- Supporting_Informations_S4/S001avVMPIC.mat
- Supporting_Informations_S4/S001avVMPMGB.mat
- Supporting_Informations_S4/S001avVMPSOCCN.mat
- Supporting_Informations_S4/S002avVMPIC.mat
- Supporting_Informations_S4/S002avVMPMGB.mat
- Supporting_Informations_S4/S002avVMPSOCCN.mat
- Supporting_Informations_S4/S004avVMPIC.mat
- Supporting_Informations_S4/S004avVMPMGB.mat
- Supporting_Informations_S4/S004avVMPSOCCN.mat
- Supporting_Informations_S4/S005avVMPIC.mat
- Supporting_Informations_S4/S005avVMPMGB.mat
- Supporting_Informations_S4/S005avVMPSOCCN.mat
- Supporting_Informations_S4/S006avVMPIC.mat
- Supporting_Informations_S4/S006avVMPMGB.mat
- Supporting_Informations_S4/S006avVMPSOCCN.mat
- Supporting_Informations_S4/S007avVMPIC.mat
- Supporting_Informations_S4/S007avVMPMGB.mat
- Supporting_Informations_S4/S007avVMPSOCCN.mat
- Supporting_Informations_S4/S008avVMPIC.mat
- Supporting_Informations_S4/S008avVMPMGB.mat
- Supporting_Informations_S4/S008avVMPSOCCN.mat
- Supporting_Informations_S4/S012avVMPIC.mat
- Supporting_Informations_S4/S012avVMPMGB.mat
- Supporting_Informations_S4/S012avVMPSOCCN.mat
- Supporting_Informations_S4/S014avVMPIC.mat
- Supporting_Informations_S4/S014avVMPMGB.mat
- Supporting_Informations_S4/S014avVMPSOCCN.mat
- Supporting_Informations_S4/stats_maps.m
