# Supplementary material for: Evaluation of the whole auditory pathway using high-resolution and functional MRI at 7T parallel-transmit
Source: PLoS One. 2021 Sep 7;16(9):e0254378. doi: 10.1371/journal.pone.0254378 (PMC8423236; doi:10.1371/journal.pone.0254378)
Supplement: S4 File — (ZIP) [file pone.0254378.s004.zip › Supporting_Informations_S4/AllSubjects_ROIs_MNI.voi]

FileVersion:                4

ReferenceSpace:             MNI

OriginalVMRResolutionX:     1
OriginalVMRResolutionY:     1
OriginalVMRResolutionZ:     1
OriginalVMROffsetX:         0
OriginalVMROffsetY:         0
OriginalVMROffsetZ:         0
OriginalVMRFramingCubeDim:  256

LeftRightConvention:        1

SubjectVOINamingConvention: <VOI>_<SUBJ>


NrOfVOIs:                   33

NameOfVOI:  S001_ICs
ColorOfVOI: 255 0 0

NrOfVoxels: 514
10 -36 -8
9 -35 -6
9 -36 -6
9 -37 -6
9 -34 -7
9 -35 -7
9 -36 -7
9 -37 -7
9 -38 -7
9 -34 -8
9 -35 -8
9 -36 -8
9 -37 -8
9 -38 -8
9 -34 -9
9 -35 -9
9 -36 -9
9 -37 -9
9 -38 -9
9 -35 -10
9 -36 -10
9 -37 -10
8 -35 -5
8 -36 -5
8 -37 -5
8 -34 -6
8 -35 -6
8 -36 -6
8 -37 -6
8 -38 -6
8 -33 -7
8 -34 -7
8 -35 -7
8 -36 -7
8 -37 -7
8 -38 -7
8 -39 -7
8 -33 -8
8 -34 -8
8 -35 -8
8 -36 -8
8 -37 -8
8 -38 -8
8 -39 -8
8 -33 -9
8 -34 -9
8 -35 -9
8 -36 -9
8 -37 -9
8 -38 -9
8 -39 -9
8 -34 -10
8 -35 -10
8 -36 -10
8 -37 -10
8 -38 -10
8 -35 -11
8 -36 -11
8 -37 -11
7 -34 -5
7 -35 -5
7 -36 -5
7 -37 -5
7 -38 -5
7 -33 -6
7 -34 -6
7 -35 -6
7 -36 -6
7 -37 -6
7 -38 -6
7 -39 -6
7 -33 -7
7 -34 -7
7 -35 -7
7 -36 -7
7 -37 -7
7 -38 -7
7 -39 -7
7 -33 -8
7 -34 -8
7 -35 -8
7 -36 -8
7 -37 -8
7 -38 -8
7 -39 -8
7 -33 -9
7 -34 -9
7 -35 -9
7 -36 -9
7 -37 -9
7 -38 -9
7 -39 -9
7 -33 -10
7 -34 -10
7 -35 -10
7 -36 -10
7 -37 -10
7 -38 -10
7 -39 -10
7 -34 -11
7 -35 -11
7 -36 -11
7 -37 -11
7 -38 -11
6 -36 -4
6 -34 -5
6 -35 -5
6 -36 -5
6 -37 -5
6 -38 -5
6 -33 -6
6 -34 -6
6 -35 -6
6 -36 -6
6 -37 -6
6 -38 -6
6 -39 -6
6 -33 -7
6 -34 -7
6 -35 -7
6 -36 -7
6 -37 -7
6 -38 -7
6 -39 -7
6 -32 -8
6 -33 -8
6 -34 -8
6 -35 -8
6 -36 -8
6 -37 -8
6 -38 -8
6 -39 -8
6 -40 -8
6 -33 -9
6 -34 -9
6 -35 -9
6 -36 -9
6 -37 -9
6 -38 -9
6 -39 -9
6 -33 -10
6 -34 -10
6 -35 -10
6 -36 -10
6 -37 -10
6 -38 -10
6 -39 -10
6 -34 -11
6 -35 -11
6 -36 -11
6 -37 -11
6 -38 -11
6 -36 -12
5 -34 -5
5 -35 -5
5 -36 -5
5 -37 -5
5 -38 -5
5 -33 -6
5 -34 -6
5 -35 -6
5 -36 -6
5 -37 -6
5 -38 -6
5 -39 -6
5 -33 -7
5 -34 -7
5 -35 -7
5 -36 -7
5 -37 -7
5 -38 -7
5 -39 -7
5 -33 -8
5 -34 -8
5 -35 -8
5 -36 -8
5 -37 -8
5 -38 -8
5 -39 -8
5 -33 -9
5 -34 -9
5 -35 -9
5 -36 -9
5 -37 -9
5 -38 -9
5 -39 -9
5 -33 -10
5 -34 -10
5 -35 -10
5 -36 -10
5 -37 -10
5 -38 -10
5 -39 -10
5 -34 -11
5 -35 -11
5 -36 -11
5 -37 -11
5 -38 -11
4 -35 -5
4 -36 -5
4 -37 -5
4 -34 -6
4 -35 -6
4 -36 -6
4 -37 -6
4 -38 -6
4 -33 -7
4 -34 -7
4 -35 -7
4 -36 -7
4 -37 -7
4 -38 -7
4 -39 -7
4 -33 -8
4 -34 -8
4 -35 -8
4 -36 -8
4 -37 -8
4 -38 -8
4 -39 -8
4 -33 -9
4 -34 -9
4 -35 -9
4 -36 -9
4 -37 -9
4 -38 -9
4 -39 -9
4 -34 -10
4 -35 -10
4 -36 -10
4 -37 -10
4 -38 -10
4 -35 -11
4 -36 -11
4 -37 -11
3 -35 -6
3 -36 -6
3 -37 -6
3 -34 -7
3 -35 -7
3 -36 -7
3 -37 -7
3 -38 -7
3 -34 -8
3 -35 -8
3 -36 -8
3 -37 -8
3 -38 -8
3 -34 -9
3 -35 -9
3 -36 -9
3 -37 -9
3 -38 -9
3 -35 -10
3 -36 -10
3 -37 -10
2 -36 -8
0 -36 -8
-1 -35 -6
-1 -36 -6
-1 -37 -6
-1 -34 -7
-1 -35 -7
-1 -36 -7
-1 -37 -7
-1 -38 -7
-1 -34 -8
-1 -35 -8
-1 -36 -8
-1 -37 -8
-1 -38 -8
-1 -34 -9
-1 -35 -9
-1 -36 -9
-1 -37 -9
-1 -38 -9
-1 -35 -10
-1 -36 -10
-1 -37 -10
-2 -35 -5
-2 -36 -5
-2 -37 -5
-2 -34 -6
-2 -35 -6
-2 -36 -6
-2 -37 -6
-2 -38 -6
-2 -33 -7
-2 -34 -7
-2 -35 -7
-2 -36 -7
-2 -37 -7
-2 -38 -7
-2 -39 -7
-2 -33 -8
-2 -34 -8
-2 -35 -8
-2 -36 -8
-2 -37 -8
-2 -38 -8
-2 -39 -8
-2 -33 -9
-2 -34 -9
-2 -35 -9
-2 -36 -9
-2 -37 -9
-2 -38 -9
-2 -39 -9
-2 -34 -10
-2 -35 -10
-2 -36 -10
-2 -37 -10
-2 -38 -10
-2 -35 -11
-2 -36 -11
-2 -37 -11
-3 -34 -5
-3 -35 -5
-3 -36 -5
-3 -37 -5
-3 -38 -5
-3 -33 -6
-3 -34 -6
-3 -35 -6
-3 -36 -6
-3 -37 -6
-3 -38 -6
-3 -39 -6
-3 -33 -7
-3 -34 -7
-3 -35 -7
-3 -36 -7
-3 -37 -7
-3 -38 -7
-3 -39 -7
-3 -33 -8
-3 -34 -8
-3 -35 -8
-3 -36 -8
-3 -37 -8
-3 -38 -8
-3 -39 -8
-3 -33 -9
-3 -34 -9
-3 -35 -9
-3 -36 -9
-3 -37 -9
-3 -38 -9
-3 -39 -9
-3 -33 -10
-3 -34 -10
-3 -35 -10
-3 -36 -10
-3 -37 -10
-3 -38 -10
-3 -39 -10
-3 -34 -11
-3 -35 -11
-3 -36 -11
-3 -37 -11
-3 -38 -11
-4 -36 -4
-4 -34 -5
-4 -35 -5
-4 -36 -5
-4 -37 -5
-4 -38 -5
-4 -33 -6
-4 -34 -6
-4 -35 -6
-4 -36 -6
-4 -37 -6
-4 -38 -6
-4 -39 -6
-4 -33 -7
-4 -34 -7
-4 -35 -7
-4 -36 -7
-4 -37 -7
-4 -38 -7
-4 -39 -7
-4 -32 -8
-4 -33 -8
-4 -34 -8
-4 -35 -8
-4 -36 -8
-4 -37 -8
-4 -38 -8
-4 -39 -8
-4 -40 -8
-4 -33 -9
-4 -34 -9
-4 -35 -9
-4 -36 -9
-4 -37 -9
-4 -38 -9
-4 -39 -9
-4 -33 -10
-4 -34 -10
-4 -35 -10
-4 -36 -10
-4 -37 -10
-4 -38 -10
-4 -39 -10
-4 -34 -11
-4 -35 -11
-4 -36 -11
-4 -37 -11
-4 -38 -11
-4 -36 -12
-5 -34 -5
-5 -35 -5
-5 -36 -5
-5 -37 -5
-5 -38 -5
-5 -33 -6
-5 -34 -6
-5 -35 -6
-5 -36 -6
-5 -37 -6
-5 -38 -6
-5 -39 -6
-5 -33 -7
-5 -34 -7
-5 -35 -7
-5 -36 -7
-5 -37 -7
-5 -38 -7
-5 -39 -7
-5 -33 -8
-5 -34 -8
-5 -35 -8
-5 -36 -8
-5 -37 -8
-5 -38 -8
-5 -39 -8
-5 -33 -9
-5 -34 -9
-5 -35 -9
-5 -36 -9
-5 -37 -9
-5 -38 -9
-5 -39 -9
-5 -33 -10
-5 -34 -10
-5 -35 -10
-5 -36 -10
-5 -37 -10
-5 -38 -10
-5 -39 -10
-5 -34 -11
-5 -35 -11
-5 -36 -11
-5 -37 -11
-5 -38 -11
-6 -35 -5
-6 -36 -5
-6 -37 -5
-6 -34 -6
-6 -35 -6
-6 -36 -6
-6 -37 -6
-6 -38 -6
-6 -33 -7
-6 -34 -7
-6 -35 -7
-6 -36 -7
-6 -37 -7
-6 -38 -7
-6 -39 -7
-6 -33 -8
-6 -34 -8
-6 -35 -8
-6 -36 -8
-6 -37 -8
-6 -38 -8
-6 -39 -8
-6 -33 -9
-6 -34 -9
-6 -35 -9
-6 -36 -9
-6 -37 -9
-6 -38 -9
-6 -39 -9
-6 -34 -10
-6 -35 -10
-6 -36 -10
-6 -37 -10
-6 -38 -10
-6 -35 -11
-6 -36 -11
-6 -37 -11
-7 -35 -6
-7 -36 -6
-7 -37 -6
-7 -34 -7
-7 -35 -7
-7 -36 -7
-7 -37 -7
-7 -38 -7
-7 -34 -8
-7 -35 -8
-7 -36 -8
-7 -37 -8
-7 -38 -8
-7 -34 -9
-7 -35 -9
-7 -36 -9
-7 -37 -9
-7 -38 -9
-7 -35 -10
-7 -36 -10
-7 -37 -10
-8 -36 -8

NameOfVOI:  S001_MGBs
ColorOfVOI: 0 0 255

NrOfVoxels: 514
18 -26 -1
17 -25 1
17 -26 1
17 -27 1
17 -24 0
17 -25 0
17 -26 0
17 -27 0
17 -28 0
17 -24 -1
17 -25 -1
17 -26 -1
17 -27 -1
17 -28 -1
17 -24 -2
17 -25 -2
17 -26 -2
17 -27 -2
17 -28 -2
17 -25 -3
17 -26 -3
17 -27 -3
16 -25 2
16 -26 2
16 -27 2
16 -24 1
16 -25 1
16 -26 1
16 -27 1
16 -28 1
16 -23 0
16 -24 0
16 -25 0
16 -26 0
16 -27 0
16 -28 0
16 -29 0
16 -23 -1
16 -24 -1
16 -25 -1
16 -26 -1
16 -27 -1
16 -28 -1
16 -29 -1
16 -23 -2
16 -24 -2
16 -25 -2
16 -26 -2
16 -27 -2
16 -28 -2
16 -29 -2
16 -24 -3
16 -25 -3
16 -26 -3
16 -27 -3
16 -28 -3
16 -25 -4
16 -26 -4
16 -27 -4
15 -24 2
15 -25 2
15 -26 2
15 -27 2
15 -28 2
15 -23 1
15 -24 1
15 -25 1
15 -26 1
15 -27 1
15 -28 1
15 -29 1
15 -23 0
15 -24 0
15 -25 0
15 -26 0
15 -27 0
15 -28 0
15 -29 0
15 -23 -1
15 -24 -1
15 -25 -1
15 -26 -1
15 -27 -1
15 -28 -1
15 -29 -1
15 -23 -2
15 -24 -2
15 -25 -2
15 -26 -2
15 -27 -2
15 -28 -2
15 -29 -2
15 -23 -3
15 -24 -3
15 -25 -3
15 -26 -3
15 -27 -3
15 -28 -3
15 -29 -3
15 -24 -4
15 -25 -4
15 -26 -4
15 -27 -4
15 -28 -4
14 -26 3
14 -24 2
14 -25 2
14 -26 2
14 -27 2
14 -28 2
14 -23 1
14 -24 1
14 -25 1
14 -26 1
14 -27 1
14 -28 1
14 -29 1
14 -23 0
14 -24 0
14 -25 0
14 -26 0
14 -27 0
14 -28 0
14 -29 0
14 -22 -1
14 -23 -1
14 -24 -1
14 -25 -1
14 -26 -1
14 -27 -1
14 -28 -1
14 -29 -1
14 -30 -1
14 -23 -2
14 -24 -2
14 -25 -2
14 -26 -2
14 -27 -2
14 -28 -2
14 -29 -2
14 -23 -3
14 -24 -3
14 -25 -3
14 -26 -3
14 -27 -3
14 -28 -3
14 -29 -3
14 -24 -4
14 -25 -4
14 -26 -4
14 -27 -4
14 -28 -4
14 -26 -5
13 -24 2
13 -25 2
13 -26 2
13 -27 2
13 -28 2
13 -23 1
13 -24 1
13 -25 1
13 -26 1
13 -27 1
13 -28 1
13 -29 1
13 -23 0
13 -24 0
13 -25 0
13 -26 0
13 -27 0
13 -28 0
13 -29 0
13 -23 -1
13 -24 -1
13 -25 -1
13 -26 -1
13 -27 -1
13 -28 -1
13 -29 -1
13 -23 -2
13 -24 -2
13 -25 -2
13 -26 -2
13 -27 -2
13 -28 -2
13 -29 -2
13 -23 -3
13 -24 -3
13 -25 -3
13 -26 -3
13 -27 -3
13 -28 -3
13 -29 -3
13 -24 -4
13 -25 -4
13 -26 -4
13 -27 -4
13 -28 -4
12 -25 2
12 -26 2
12 -27 2
12 -24 1
12 -25 1
12 -26 1
12 -27 1
12 -28 1
12 -23 0
12 -24 0
12 -25 0
12 -26 0
12 -27 0
12 -28 0
12 -29 0
12 -23 -1
12 -24 -1
12 -25 -1
12 -26 -1
12 -27 -1
12 -28 -1
12 -29 -1
12 -23 -2
12 -24 -2
12 -25 -2
12 -26 -2
12 -27 -2
12 -28 -2
12 -29 -2
12 -24 -3
12 -25 -3
12 -26 -3
12 -27 -3
12 -28 -3
12 -25 -4
12 -26 -4
12 -27 -4
11 -25 1
11 -26 1
11 -27 1
11 -24 0
11 -25 0
11 -26 0
11 -27 0
11 -28 0
11 -24 -1
11 -25 -1
11 -26 -1
11 -27 -1
11 -28 -1
11 -24 -2
11 -25 -2
11 -26 -2
11 -27 -2
11 -28 -2
11 -25 -3
11 -26 -3
11 -27 -3
10 -26 -1
-8 -28 -1
-9 -27 1
-9 -28 1
-9 -29 1
-9 -26 0
-9 -27 0
-9 -28 0
-9 -29 0
-9 -30 0
-9 -26 -1
-9 -27 -1
-9 -28 -1
-9 -29 -1
-9 -30 -1
-9 -26 -2
-9 -27 -2
-9 -28 -2
-9 -29 -2
-9 -30 -2
-9 -27 -3
-9 -28 -3
-9 -29 -3
-10 -27 2
-10 -28 2
-10 -29 2
-10 -26 1
-10 -27 1
-10 -28 1
-10 -29 1
-10 -30 1
-10 -25 0
-10 -26 0
-10 -27 0
-10 -28 0
-10 -29 0
-10 -30 0
-10 -31 0
-10 -25 -1
-10 -26 -1
-10 -27 -1
-10 -28 -1
-10 -29 -1
-10 -30 -1
-10 -31 -1
-10 -25 -2
-10 -26 -2
-10 -27 -2
-10 -28 -2
-10 -29 -2
-10 -30 -2
-10 -31 -2
-10 -26 -3
-10 -27 -3
-10 -28 -3
-10 -29 -3
-10 -30 -3
-10 -27 -4
-10 -28 -4
-10 -29 -4
-11 -26 2
-11 -27 2
-11 -28 2
-11 -29 2
-11 -30 2
-11 -25 1
-11 -26 1
-11 -27 1
-11 -28 1
-11 -29 1
-11 -30 1
-11 -31 1
-11 -25 0
-11 -26 0
-11 -27 0
-11 -28 0
-11 -29 0
-11 -30 0
-11 -31 0
-11 -25 -1
-11 -26 -1
-11 -27 -1
-11 -28 -1
-11 -29 -1
-11 -30 -1
-11 -31 -1
-11 -25 -2
-11 -26 -2
-11 -27 -2
-11 -28 -2
-11 -29 -2
-11 -30 -2
-11 -31 -2
-11 -25 -3
-11 -26 -3
-11 -27 -3
-11 -28 -3
-11 -29 -3
-11 -30 -3
-11 -31 -3
-11 -26 -4
-11 -27 -4
-11 -28 -4
-11 -29 -4
-11 -30 -4
-12 -28 3
-12 -26 2
-12 -27 2
-12 -28 2
-12 -29 2
-12 -30 2
-12 -25 1
-12 -26 1
-12 -27 1
-12 -28 1
-12 -29 1
-12 -30 1
-12 -31 1
-12 -25 0
-12 -26 0
-12 -27 0
-12 -28 0
-12 -29 0
-12 -30 0
-12 -31 0
-12 -24 -1
-12 -25 -1
-12 -26 -1
-12 -27 -1
-12 -28 -1
-12 -29 -1
-12 -30 -1
-12 -31 -1
-12 -32 -1
-12 -25 -2
-12 -26 -2
-12 -27 -2
-12 -28 -2
-12 -29 -2
-12 -30 -2
-12 -31 -2
-12 -25 -3
-12 -26 -3
-12 -27 -3
-12 -28 -3
-12 -29 -3
-12 -30 -3
-12 -31 -3
-12 -26 -4
-12 -27 -4
-12 -28 -4
-12 -29 -4
-12 -30 -4
-12 -28 -5
-13 -26 2
-13 -27 2
-13 -28 2
-13 -29 2
-13 -30 2
-13 -25 1
-13 -26 1
-13 -27 1
-13 -28 1
-13 -29 1
-13 -30 1
-13 -31 1
-13 -25 0
-13 -26 0
-13 -27 0
-13 -28 0
-13 -29 0
-13 -30 0
-13 -31 0
-13 -25 -1
-13 -26 -1
-13 -27 -1
-13 -28 -1
-13 -29 -1
-13 -30 -1
-13 -31 -1
-13 -25 -2
-13 -26 -2
-13 -27 -2
-13 -28 -2
-13 -29 -2
-13 -30 -2
-13 -31 -2
-13 -25 -3
-13 -26 -3
-13 -27 -3
-13 -28 -3
-13 -29 -3
-13 -30 -3
-13 -31 -3
-13 -26 -4
-13 -27 -4
-13 -28 -4
-13 -29 -4
-13 -30 -4
-14 -27 2
-14 -28 2
-14 -29 2
-14 -26 1
-14 -27 1
-14 -28 1
-14 -29 1
-14 -30 1
-14 -25 0
-14 -26 0
-14 -27 0
-14 -28 0
-14 -29 0
-14 -30 0
-14 -31 0
-14 -25 -1
-14 -26 -1
-14 -27 -1
-14 -28 -1
-14 -29 -1
-14 -30 -1
-14 -31 -1
-14 -25 -2
-14 -26 -2
-14 -27 -2
-14 -28 -2
-14 -29 -2
-14 -30 -2
-14 -31 -2
-14 -26 -3
-14 -27 -3
-14 -28 -3
-14 -29 -3
-14 -30 -3
-14 -27 -4
-14 -28 -4
-14 -29 -4
-15 -27 1
-15 -28 1
-15 -29 1
-15 -26 0
-15 -27 0
-15 -28 0
-15 -29 0
-15 -30 0
-15 -26 -1
-15 -27 -1
-15 -28 -1
-15 -29 -1
-15 -30 -1
-15 -26 -2
-15 -27 -2
-15 -28 -2
-15 -29 -2
-15 -30 -2
-15 -27 -3
-15 -28 -3
-15 -29 -3
-16 -28 -1

NameOfVOI:  S001_SOCs_CNs
ColorOfVOI: 0 170 0

NrOfVoxels: 972
21 -38 -38
20 -37 -36
20 -38 -36
20 -39 -36
20 -36 -37
20 -37 -37
20 -38 -37
20 -39 -37
20 -40 -37
20 -36 -38
20 -37 -38
20 -38 -38
20 -39 -38
20 -40 -38
20 -36 -39
20 -37 -39
20 -38 -39
20 -39 -39
20 -40 -39
20 -37 -40
20 -38 -40
20 -39 -40
19 -37 -35
19 -38 -35
19 -39 -35
19 -36 -36
19 -37 -36
19 -38 -36
19 -39 -36
19 -40 -36
19 -35 -37
19 -36 -37
19 -37 -37
19 -38 -37
19 -39 -37
19 -40 -37
19 -41 -37
19 -35 -38
19 -36 -38
19 -37 -38
19 -38 -38
19 -39 -38
19 -40 -38
19 -41 -38
19 -35 -39
19 -36 -39
19 -37 -39
19 -38 -39
19 -39 -39
19 -40 -39
19 -41 -39
19 -36 -40
19 -37 -40
19 -38 -40
19 -39 -40
19 -40 -40
19 -37 -41
19 -38 -41
19 -39 -41
18 -36 -35
18 -37 -35
18 -38 -35
18 -39 -35
18 -40 -35
18 -35 -36
18 -36 -36
18 -37 -36
18 -38 -36
18 -39 -36
18 -40 -36
18 -41 -36
18 -35 -37
18 -36 -37
18 -37 -37
18 -38 -37
18 -39 -37
18 -40 -37
18 -41 -37
18 -35 -38
18 -36 -38
18 -37 -38
18 -38 -38
18 -39 -38
18 -40 -38
18 -41 -38
18 -35 -39
18 -36 -39
18 -37 -39
18 -38 -39
18 -39 -39
18 -40 -39
18 -41 -39
18 -35 -40
18 -36 -40
18 -37 -40
18 -38 -40
18 -39 -40
18 -40 -40
18 -41 -40
18 -36 -41
18 -37 -41
18 -38 -41
18 -39 -41
18 -40 -41
17 -38 -34
17 -36 -35
17 -37 -35
17 -38 -35
17 -39 -35
17 -40 -35
17 -35 -36
17 -36 -36
17 -37 -36
17 -38 -36
17 -39 -36
17 -40 -36
17 -41 -36
17 -35 -37
17 -36 -37
17 -37 -37
17 -38 -37
17 -39 -37
17 -40 -37
17 -41 -37
17 -34 -38
17 -35 -38
17 -36 -38
17 -37 -38
17 -38 -38
17 -39 -38
17 -40 -38
17 -41 -38
17 -42 -38
17 -35 -39
17 -36 -39
17 -37 -39
17 -38 -39
17 -39 -39
17 -40 -39
17 -41 -39
17 -35 -40
17 -36 -40
17 -37 -40
17 -38 -40
17 -39 -40
17 -40 -40
17 -41 -40
17 -36 -41
17 -37 -41
17 -38 -41
17 -39 -41
17 -40 -41
17 -38 -42
16 -36 -35
16 -37 -35
16 -38 -35
16 -39 -35
16 -40 -35
16 -35 -36
16 -36 -36
16 -37 -36
16 -38 -36
16 -39 -36
16 -40 -36
16 -41 -36
16 -42 -36
16 -35 -37
16 -36 -37
16 -37 -37
16 -38 -37
16 -39 -37
16 -40 -37
16 -41 -37
16 -42 -37
16 -43 -37
16 -35 -38
16 -36 -38
16 -37 -38
16 -38 -38
16 -39 -38
16 -40 -38
16 -41 -38
16 -42 -38
16 -43 -38
16 -35 -39
16 -36 -39
16 -37 -39
16 -38 -39
16 -39 -39
16 -40 -39
16 -41 -39
16 -42 -39
16 -43 -39
16 -35 -40
16 -36 -40
16 -37 -40
16 -38 -40
16 -39 -40
16 -40 -40
16 -41 -40
16 -42 -40
16 -36 -41
16 -37 -41
16 -38 -41
16 -39 -41
16 -40 -41
15 -37 -35
15 -38 -35
15 -39 -35
15 -40 -35
15 -41 -35
15 -42 -35
15 -36 -36
15 -37 -36
15 -38 -36
15 -39 -36
15 -40 -36
15 -41 -36
15 -42 -36
15 -43 -36
15 -35 -37
15 -36 -37
15 -37 -37
15 -38 -37
15 -39 -37
15 -40 -37
15 -41 -37
15 -42 -37
15 -43 -37
15 -44 -37
15 -35 -38
15 -36 -38
15 -37 -38
15 -38 -38
15 -39 -38
15 -40 -38
15 -41 -38
15 -42 -38
15 -43 -38
15 -44 -38
15 -35 -39
15 -36 -39
15 -37 -39
15 -38 -39
15 -39 -39
15 -40 -39
15 -41 -39
15 -42 -39
15 -43 -39
15 -44 -39
15 -36 -40
15 -37 -40
15 -38 -40
15 -39 -40
15 -40 -40
15 -41 -40
15 -42 -40
15 -43 -40
15 -37 -41
15 -38 -41
15 -39 -41
15 -40 -41
15 -41 -41
15 -42 -41
14 -39 -35
14 -40 -35
14 -41 -35
14 -42 -35
14 -43 -35
14 -37 -36
14 -38 -36
14 -39 -36
14 -40 -36
14 -41 -36
14 -42 -36
14 -43 -36
14 -44 -36
14 -36 -37
14 -37 -37
14 -38 -37
14 -39 -37
14 -40 -37
14 -41 -37
14 -42 -37
14 -43 -37
14 -44 -37
14 -36 -38
14 -37 -38
14 -38 -38
14 -39 -38
14 -40 -38
14 -41 -38
14 -42 -38
14 -43 -38
14 -44 -38
14 -36 -39
14 -37 -39
14 -38 -39
14 -39 -39
14 -40 -39
14 -41 -39
14 -42 -39
14 -43 -39
14 -44 -39
14 -37 -40
14 -38 -40
14 -39 -40
14 -40 -40
14 -41 -40
14 -42 -40
14 -43 -40
14 -44 -40
14 -39 -41
14 -40 -41
14 -41 -41
14 -42 -41
14 -43 -41
13 -41 -34
13 -39 -35
13 -40 -35
13 -41 -35
13 -42 -35
13 -43 -35
13 -38 -36
13 -39 -36
13 -40 -36
13 -41 -36
13 -42 -36
13 -43 -36
13 -44 -36
13 -38 -37
13 -39 -37
13 -40 -37
13 -41 -37
13 -42 -37
13 -43 -37
13 -44 -37
13 -37 -38
13 -38 -38
13 -39 -38
13 -40 -38
13 -41 -38
13 -42 -38
13 -43 -38
13 -44 -38
13 -45 -38
13 -38 -39
13 -39 -39
13 -40 -39
13 -41 -39
13 -42 -39
13 -43 -39
13 -44 -39
13 -38 -40
13 -39 -40
13 -40 -40
13 -41 -40
13 -42 -40
13 -43 -40
13 -44 -40
13 -39 -41
13 -40 -41
13 -41 -41
13 -42 -41
13 -43 -41
13 -41 -42
12 -39 -35
12 -40 -35
12 -41 -35
12 -42 -35
12 -43 -35
12 -38 -36
12 -39 -36
12 -40 -36
12 -41 -36
12 -42 -36
12 -43 -36
12 -44 -36
12 -38 -37
12 -39 -37
12 -40 -37
12 -41 -37
12 -42 -37
12 -43 -37
12 -44 -37
12 -38 -38
12 -39 -38
12 -40 -38
12 -41 -38
12 -42 -38
12 -43 -38
12 -44 -38
12 -38 -39
12 -39 -39
12 -40 -39
12 -41 -39
12 -42 -39
12 -43 -39
12 -44 -39
12 -38 -40
12 -39 -40
12 -40 -40
12 -41 -40
12 -42 -40
12 -43 -40
12 -44 -40
12 -39 -41
12 -40 -41
12 -41 -41
12 -42 -41
12 -43 -41
11 -40 -35
11 -41 -35
11 -42 -35
11 -39 -36
11 -40 -36
11 -41 -36
11 -42 -36
11 -43 -36
11 -38 -37
11 -39 -37
11 -40 -37
11 -41 -37
11 -42 -37
11 -43 -37
11 -44 -37
11 -38 -38
11 -39 -38
11 -40 -38
11 -41 -38
11 -42 -38
11 -43 -38
11 -44 -38
11 -38 -39
11 -39 -39
11 -40 -39
11 -41 -39
11 -42 -39
11 -43 -39
11 -44 -39
11 -39 -40
11 -40 -40
11 -41 -40
11 -42 -40
11 -43 -40
11 -40 -41
11 -41 -41
11 -42 -41
10 -40 -36
10 -41 -36
10 -42 -36
10 -39 -37
10 -40 -37
10 -41 -37
10 -42 -37
10 -43 -37
10 -39 -38
10 -40 -38
10 -41 -38
10 -42 -38
10 -43 -38
10 -39 -39
10 -40 -39
10 -41 -39
10 -42 -39
10 -43 -39
10 -40 -40
10 -41 -40
10 -42 -40
9 -41 -38
-5 -41 -38
-6 -40 -36
-6 -41 -36
-6 -42 -36
-6 -39 -37
-6 -40 -37
-6 -41 -37
-6 -42 -37
-6 -43 -37
-6 -39 -38
-6 -40 -38
-6 -41 -38
-6 -42 -38
-6 -43 -38
-6 -39 -39
-6 -40 -39
-6 -41 -39
-6 -42 -39
-6 -43 -39
-6 -40 -40
-6 -41 -40
-6 -42 -40
-7 -40 -35
-7 -41 -35
-7 -42 -35
-7 -39 -36
-7 -40 -36
-7 -41 -36
-7 -42 -36
-7 -43 -36
-7 -38 -37
-7 -39 -37
-7 -40 -37
-7 -41 -37
-7 -42 -37
-7 -43 -37
-7 -44 -37
-7 -38 -38
-7 -39 -38
-7 -40 -38
-7 -41 -38
-7 -42 -38
-7 -43 -38
-7 -44 -38
-7 -38 -39
-7 -39 -39
-7 -40 -39
-7 -41 -39
-7 -42 -39
-7 -43 -39
-7 -44 -39
-7 -39 -40
-7 -40 -40
-7 -41 -40
-7 -42 -40
-7 -43 -40
-7 -40 -41
-7 -41 -41
-7 -42 -41
-8 -39 -35
-8 -40 -35
-8 -41 -35
-8 -42 -35
-8 -43 -35
-8 -38 -36
-8 -39 -36
-8 -40 -36
-8 -41 -36
-8 -42 -36
-8 -43 -36
-8 -44 -36
-8 -38 -37
-8 -39 -37
-8 -40 -37
-8 -41 -37
-8 -42 -37
-8 -43 -37
-8 -44 -37
-8 -38 -38
-8 -39 -38
-8 -40 -38
-8 -41 -38
-8 -42 -38
-8 -43 -38
-8 -44 -38
-8 -38 -39
-8 -39 -39
-8 -40 -39
-8 -41 -39
-8 -42 -39
-8 -43 -39
-8 -44 -39
-8 -38 -40
-8 -39 -40
-8 -40 -40
-8 -41 -40
-8 -42 -40
-8 -43 -40
-8 -44 -40
-8 -39 -41
-8 -40 -41
-8 -41 -41
-8 -42 -41
-8 -43 -41
-9 -41 -34
-9 -39 -35
-9 -40 -35
-9 -41 -35
-9 -42 -35
-9 -43 -35
-9 -38 -36
-9 -39 -36
-9 -40 -36
-9 -41 -36
-9 -42 -36
-9 -43 -36
-9 -44 -36
-9 -38 -37
-9 -39 -37
-9 -40 -37
-9 -41 -37
-9 -42 -37
-9 -43 -37
-9 -44 -37
-9 -36 -38
-9 -37 -38
-9 -38 -38
-9 -39 -38
-9 -40 -38
-9 -41 -38
-9 -42 -38
-9 -43 -38
-9 -44 -38
-9 -45 -38
-9 -38 -39
-9 -39 -39
-9 -40 -39
-9 -41 -39
-9 -42 -39
-9 -43 -39
-9 -44 -39
-9 -38 -40
-9 -39 -40
-9 -40 -40
-9 -41 -40
-9 -42 -40
-9 -43 -40
-9 -44 -40
-9 -39 -41
-9 -40 -41
-9 -41 -41
-9 -42 -41
-9 -43 -41
-9 -41 -42
-10 -39 -35
-10 -40 -35
-10 -41 -35
-10 -42 -35
-10 -43 -35
-10 -35 -36
-10 -36 -36
-10 -37 -36
-10 -38 -36
-10 -39 -36
-10 -40 -36
-10 -41 -36
-10 -42 -36
-10 -43 -36
-10 -44 -36
-10 -34 -37
-10 -35 -37
-10 -36 -37
-10 -37 -37
-10 -38 -37
-10 -39 -37
-10 -40 -37
-10 -41 -37
-10 -42 -37
-10 -43 -37
-10 -44 -37
-10 -34 -38
-10 -35 -38
-10 -36 -38
-10 -37 -38
-10 -38 -38
-10 -39 -38
-10 -40 -38
-10 -41 -38
-10 -42 -38
-10 -43 -38
-10 -44 -38
-10 -34 -39
-10 -35 -39
-10 -36 -39
-10 -37 -39
-10 -38 -39
-10 -39 -39
-10 -40 -39
-10 -41 -39
-10 -42 -39
-10 -43 -39
-10 -44 -39
-10 -35 -40
-10 -36 -40
-10 -37 -40
-10 -38 -40
-10 -39 -40
-10 -40 -40
-10 -41 -40
-10 -42 -40
-10 -43 -40
-10 -44 -40
-10 -39 -41
-10 -40 -41
-10 -41 -41
-10 -42 -41
-10 -43 -41
-11 -35 -35
-11 -36 -35
-11 -37 -35
-11 -40 -35
-11 -41 -35
-11 -42 -35
-11 -34 -36
-11 -35 -36
-11 -36 -36
-11 -37 -36
-11 -38 -36
-11 -39 -36
-11 -40 -36
-11 -41 -36
-11 -42 -36
-11 -43 -36
-11 -33 -37
-11 -34 -37
-11 -35 -37
-11 -36 -37
-11 -37 -37
-11 -38 -37
-11 -39 -37
-11 -40 -37
-11 -41 -37
-11 -42 -37
-11 -43 -37
-11 -44 -37
-11 -33 -38
-11 -34 -38
-11 -35 -38
-11 -36 -38
-11 -37 -38
-11 -38 -38
-11 -39 -38
-11 -40 -38
-11 -41 -38
-11 -42 -38
-11 -43 -38
-11 -44 -38
-11 -33 -39
-11 -34 -39
-11 -35 -39
-11 -36 -39
-11 -37 -39
-11 -38 -39
-11 -39 -39
-11 -40 -39
-11 -41 -39
-11 -42 -39
-11 -43 -39
-11 -44 -39
-11 -34 -40
-11 -35 -40
-11 -36 -40
-11 -37 -40
-11 -38 -40
-11 -39 -40
-11 -40 -40
-11 -41 -40
-11 -42 -40
-11 -43 -40
-11 -35 -41
-11 -36 -41
-11 -37 -41
-11 -40 -41
-11 -41 -41
-11 -42 -41
-12 -34 -35
-12 -35 -35
-12 -36 -35
-12 -37 -35
-12 -38 -35
-12 -33 -36
-12 -34 -36
-12 -35 -36
-12 -36 -36
-12 -37 -36
-12 -38 -36
-12 -39 -36
-12 -40 -36
-12 -41 -36
-12 -42 -36
-12 -33 -37
-12 -34 -37
-12 -35 -37
-12 -36 -37
-12 -37 -37
-12 -38 -37
-12 -39 -37
-12 -40 -37
-12 -41 -37
-12 -42 -37
-12 -43 -37
-12 -33 -38
-12 -34 -38
-12 -35 -38
-12 -36 -38
-12 -37 -38
-12 -38 -38
-12 -39 -38
-12 -40 -38
-12 -41 -38
-12 -42 -38
-12 -43 -38
-12 -33 -39
-12 -34 -39
-12 -35 -39
-12 -36 -39
-12 -37 -39
-12 -38 -39
-12 -39 -39
-12 -40 -39
-12 -41 -39
-12 -42 -39
-12 -43 -39
-12 -33 -40
-12 -34 -40
-12 -35 -40
-12 -36 -40
-12 -37 -40
-12 -38 -40
-12 -39 -40
-12 -40 -40
-12 -41 -40
-12 -42 -40
-12 -34 -41
-12 -35 -41
-12 -36 -41
-12 -37 -41
-12 -38 -41
-13 -36 -34
-13 -34 -35
-13 -35 -35
-13 -36 -35
-13 -37 -35
-13 -38 -35
-13 -33 -36
-13 -34 -36
-13 -35 -36
-13 -36 -36
-13 -37 -36
-13 -38 -36
-13 -39 -36
-13 -33 -37
-13 -34 -37
-13 -35 -37
-13 -36 -37
-13 -37 -37
-13 -38 -37
-13 -39 -37
-13 -32 -38
-13 -33 -38
-13 -34 -38
-13 -35 -38
-13 -36 -38
-13 -37 -38
-13 -38 -38
-13 -39 -38
-13 -40 -38
-13 -41 -38
-13 -33 -39
-13 -34 -39
-13 -35 -39
-13 -36 -39
-13 -37 -39
-13 -38 -39
-13 -39 -39
-13 -33 -40
-13 -34 -40
-13 -35 -40
-13 -36 -40
-13 -37 -40
-13 -38 -40
-13 -39 -40
-13 -34 -41
-13 -35 -41
-13 -36 -41
-13 -37 -41
-13 -38 -41
-13 -36 -42
-14 -34 -35
-14 -35 -35
-14 -36 -35
-14 -37 -35
-14 -38 -35
-14 -33 -36
-14 -34 -36
-14 -35 -36
-14 -36 -36
-14 -37 -36
-14 -38 -36
-14 -39 -36
-14 -33 -37
-14 -34 -37
-14 -35 -37
-14 -36 -37
-14 -37 -37
-14 -38 -37
-14 -39 -37
-14 -33 -38
-14 -34 -38
-14 -35 -38
-14 -36 -38
-14 -37 -38
-14 -38 -38
-14 -39 -38
-14 -33 -39
-14 -34 -39
-14 -35 -39
-14 -36 -39
-14 -37 -39
-14 -38 -39
-14 -39 -39
-14 -33 -40
-14 -34 -40
-14 -35 -40
-14 -36 -40
-14 -37 -40
-14 -38 -40
-14 -39 -40
-14 -34 -41
-14 -35 -41
-14 -36 -41
-14 -37 -41
-14 -38 -41
-15 -35 -35
-15 -36 -35
-15 -37 -35
-15 -34 -36
-15 -35 -36
-15 -36 -36
-15 -37 -36
-15 -38 -36
-15 -33 -37
-15 -34 -37
-15 -35 -37
-15 -36 -37
-15 -37 -37
-15 -38 -37
-15 -39 -37
-15 -33 -38
-15 -34 -38
-15 -35 -38
-15 -36 -38
-15 -37 -38
-15 -38 -38
-15 -39 -38
-15 -33 -39
-15 -34 -39
-15 -35 -39
-15 -36 -39
-15 -37 -39
-15 -38 -39
-15 -39 -39
-15 -34 -40
-15 -35 -40
-15 -36 -40
-15 -37 -40
-15 -38 -40
-15 -35 -41
-15 -36 -41
-15 -37 -41
-16 -35 -36
-16 -36 -36
-16 -37 -36
-16 -34 -37
-16 -35 -37
-16 -36 -37
-16 -37 -37
-16 -38 -37
-16 -34 -38
-16 -35 -38
-16 -36 -38
-16 -37 -38
-16 -38 -38
-16 -34 -39
-16 -35 -39
-16 -36 -39
-16 -37 -39
-16 -38 -39
-16 -35 -40
-16 -36 -40
-16 -37 -40
-17 -36 -38

NameOfVOI:  S002_ICs
ColorOfVOI: 255 0 0

NrOfVoxels: 514
9 -35 -12
8 -34 -10
8 -35 -10
8 -36 -10
8 -33 -11
8 -34 -11
8 -35 -11
8 -36 -11
8 -37 -11
8 -33 -12
8 -34 -12
8 -35 -12
8 -36 -12
8 -37 -12
8 -33 -13
8 -34 -13
8 -35 -13
8 -36 -13
8 -37 -13
8 -34 -14
8 -35 -14
8 -36 -14
7 -34 -9
7 -35 -9
7 -36 -9
7 -33 -10
7 -34 -10
7 -35 -10
7 -36 -10
7 -37 -10
7 -32 -11
7 -33 -11
7 -34 -11
7 -35 -11
7 -36 -11
7 -37 -11
7 -38 -11
7 -32 -12
7 -33 -12
7 -34 -12
7 -35 -12
7 -36 -12
7 -37 -12
7 -38 -12
7 -32 -13
7 -33 -13
7 -34 -13
7 -35 -13
7 -36 -13
7 -37 -13
7 -38 -13
7 -33 -14
7 -34 -14
7 -35 -14
7 -36 -14
7 -37 -14
7 -34 -15
7 -35 -15
7 -36 -15
6 -33 -9
6 -34 -9
6 -35 -9
6 -36 -9
6 -37 -9
6 -32 -10
6 -33 -10
6 -34 -10
6 -35 -10
6 -36 -10
6 -37 -10
6 -38 -10
6 -32 -11
6 -33 -11
6 -34 -11
6 -35 -11
6 -36 -11
6 -37 -11
6 -38 -11
6 -32 -12
6 -33 -12
6 -34 -12
6 -35 -12
6 -36 -12
6 -37 -12
6 -38 -12
6 -32 -13
6 -33 -13
6 -34 -13
6 -35 -13
6 -36 -13
6 -37 -13
6 -38 -13
6 -32 -14
6 -33 -14
6 -34 -14
6 -35 -14
6 -36 -14
6 -37 -14
6 -38 -14
6 -33 -15
6 -34 -15
6 -35 -15
6 -36 -15
6 -37 -15
5 -35 -8
5 -33 -9
5 -34 -9
5 -35 -9
5 -36 -9
5 -37 -9
5 -32 -10
5 -33 -10
5 -34 -10
5 -35 -10
5 -36 -10
5 -37 -10
5 -38 -10
5 -32 -11
5 -33 -11
5 -34 -11
5 -35 -11
5 -36 -11
5 -37 -11
5 -38 -11
5 -31 -12
5 -32 -12
5 -33 -12
5 -34 -12
5 -35 -12
5 -36 -12
5 -37 -12
5 -38 -12
5 -39 -12
5 -32 -13
5 -33 -13
5 -34 -13
5 -35 -13
5 -36 -13
5 -37 -13
5 -38 -13
5 -32 -14
5 -33 -14
5 -34 -14
5 -35 -14
5 -36 -14
5 -37 -14
5 -38 -14
5 -33 -15
5 -34 -15
5 -35 -15
5 -36 -15
5 -37 -15
5 -35 -16
4 -33 -9
4 -34 -9
4 -35 -9
4 -36 -9
4 -37 -9
4 -32 -10
4 -33 -10
4 -34 -10
4 -35 -10
4 -36 -10
4 -37 -10
4 -38 -10
4 -32 -11
4 -33 -11
4 -34 -11
4 -35 -11
4 -36 -11
4 -37 -11
4 -38 -11
4 -32 -12
4 -33 -12
4 -34 -12
4 -35 -12
4 -36 -12
4 -37 -12
4 -38 -12
4 -32 -13
4 -33 -13
4 -34 -13
4 -35 -13
4 -36 -13
4 -37 -13
4 -38 -13
4 -32 -14
4 -33 -14
4 -34 -14
4 -35 -14
4 -36 -14
4 -37 -14
4 -38 -14
4 -33 -15
4 -34 -15
4 -35 -15
4 -36 -15
4 -37 -15
3 -34 -9
3 -35 -9
3 -36 -9
3 -33 -10
3 -34 -10
3 -35 -10
3 -36 -10
3 -37 -10
3 -32 -11
3 -33 -11
3 -34 -11
3 -35 -11
3 -36 -11
3 -37 -11
3 -38 -11
3 -32 -12
3 -33 -12
3 -34 -12
3 -35 -12
3 -36 -12
3 -37 -12
3 -38 -12
3 -32 -13
3 -33 -13
3 -34 -13
3 -35 -13
3 -36 -13
3 -37 -13
3 -38 -13
3 -33 -14
3 -34 -14
3 -35 -14
3 -36 -14
3 -37 -14
3 -34 -15
3 -35 -15
3 -36 -15
2 -34 -10
2 -35 -10
2 -36 -10
2 -33 -11
2 -34 -11
2 -35 -11
2 -36 -11
2 -37 -11
2 -33 -12
2 -34 -12
2 -35 -12
2 -36 -12
2 -37 -12
2 -33 -13
2 -34 -13
2 -35 -13
2 -36 -13
2 -37 -13
2 -34 -14
2 -35 -14
2 -36 -14
1 -35 -12
-1 -35 -12
-2 -34 -10
-2 -35 -10
-2 -36 -10
-2 -33 -11
-2 -34 -11
-2 -35 -11
-2 -36 -11
-2 -37 -11
-2 -33 -12
-2 -34 -12
-2 -35 -12
-2 -36 -12
-2 -37 -12
-2 -33 -13
-2 -34 -13
-2 -35 -13
-2 -36 -13
-2 -37 -13
-2 -34 -14
-2 -35 -14
-2 -36 -14
-3 -34 -9
-3 -35 -9
-3 -36 -9
-3 -33 -10
-3 -34 -10
-3 -35 -10
-3 -36 -10
-3 -37 -10
-3 -32 -11
-3 -33 -11
-3 -34 -11
-3 -35 -11
-3 -36 -11
-3 -37 -11
-3 -38 -11
-3 -32 -12
-3 -33 -12
-3 -34 -12
-3 -35 -12
-3 -36 -12
-3 -37 -12
-3 -38 -12
-3 -32 -13
-3 -33 -13
-3 -34 -13
-3 -35 -13
-3 -36 -13
-3 -37 -13
-3 -38 -13
-3 -33 -14
-3 -34 -14
-3 -35 -14
-3 -36 -14
-3 -37 -14
-3 -34 -15
-3 -35 -15
-3 -36 -15
-4 -33 -9
-4 -34 -9
-4 -35 -9
-4 -36 -9
-4 -37 -9
-4 -32 -10
-4 -33 -10
-4 -34 -10
-4 -35 -10
-4 -36 -10
-4 -37 -10
-4 -38 -10
-4 -32 -11
-4 -33 -11
-4 -34 -11
-4 -35 -11
-4 -36 -11
-4 -37 -11
-4 -38 -11
-4 -32 -12
-4 -33 -12
-4 -34 -12
-4 -35 -12
-4 -36 -12
-4 -37 -12
-4 -38 -12
-4 -32 -13
-4 -33 -13
-4 -34 -13
-4 -35 -13
-4 -36 -13
-4 -37 -13
-4 -38 -13
-4 -32 -14
-4 -33 -14
-4 -34 -14
-4 -35 -14
-4 -36 -14
-4 -37 -14
-4 -38 -14
-4 -33 -15
-4 -34 -15
-4 -35 -15
-4 -36 -15
-4 -37 -15
-5 -35 -8
-5 -33 -9
-5 -34 -9
-5 -35 -9
-5 -36 -9
-5 -37 -9
-5 -32 -10
-5 -33 -10
-5 -34 -10
-5 -35 -10
-5 -36 -10
-5 -37 -10
-5 -38 -10
-5 -32 -11
-5 -33 -11
-5 -34 -11
-5 -35 -11
-5 -36 -11
-5 -37 -11
-5 -38 -11
-5 -31 -12
-5 -32 -12
-5 -33 -12
-5 -34 -12
-5 -35 -12
-5 -36 -12
-5 -37 -12
-5 -38 -12
-5 -39 -12
-5 -32 -13
-5 -33 -13
-5 -34 -13
-5 -35 -13
-5 -36 -13
-5 -37 -13
-5 -38 -13
-5 -32 -14
-5 -33 -14
-5 -34 -14
-5 -35 -14
-5 -36 -14
-5 -37 -14
-5 -38 -14
-5 -33 -15
-5 -34 -15
-5 -35 -15
-5 -36 -15
-5 -37 -15
-5 -35 -16
-6 -33 -9
-6 -34 -9
-6 -35 -9
-6 -36 -9
-6 -37 -9
-6 -32 -10
-6 -33 -10
-6 -34 -10
-6 -35 -10
-6 -36 -10
-6 -37 -10
-6 -38 -10
-6 -32 -11
-6 -33 -11
-6 -34 -11
-6 -35 -11
-6 -36 -11
-6 -37 -11
-6 -38 -11
-6 -32 -12
-6 -33 -12
-6 -34 -12
-6 -35 -12
-6 -36 -12
-6 -37 -12
-6 -38 -12
-6 -32 -13
-6 -33 -13
-6 -34 -13
-6 -35 -13
-6 -36 -13
-6 -37 -13
-6 -38 -13
-6 -32 -14
-6 -33 -14
-6 -34 -14
-6 -35 -14
-6 -36 -14
-6 -37 -14
-6 -38 -14
-6 -33 -15
-6 -34 -15
-6 -35 -15
-6 -36 -15
-6 -37 -15
-7 -34 -9
-7 -35 -9
-7 -36 -9
-7 -33 -10
-7 -34 -10
-7 -35 -10
-7 -36 -10
-7 -37 -10
-7 -32 -11
-7 -33 -11
-7 -34 -11
-7 -35 -11
-7 -36 -11
-7 -37 -11
-7 -38 -11
-7 -32 -12
-7 -33 -12
-7 -34 -12
-7 -35 -12
-7 -36 -12
-7 -37 -12
-7 -38 -12
-7 -32 -13
-7 -33 -13
-7 -34 -13
-7 -35 -13
-7 -36 -13
-7 -37 -13
-7 -38 -13
-7 -33 -14
-7 -34 -14
-7 -35 -14
-7 -36 -14
-7 -37 -14
-7 -34 -15
-7 -35 -15
-7 -36 -15
-8 -34 -10
-8 -35 -10
-8 -36 -10
-8 -33 -11
-8 -34 -11
-8 -35 -11
-8 -36 -11
-8 -37 -11
-8 -33 -12
-8 -34 -12
-8 -35 -12
-8 -36 -12
-8 -37 -12
-8 -33 -13
-8 -34 -13
-8 -35 -13
-8 -36 -13
-8 -37 -13
-8 -34 -14
-8 -35 -14
-8 -36 -14
-9 -35 -12

NameOfVOI:  S002_MGBs
ColorOfVOI: 0 0 255

NrOfVoxels: 514
16 -26 -7
15 -25 -5
15 -26 -5
15 -27 -5
15 -24 -6
15 -25 -6
15 -26 -6
15 -27 -6
15 -28 -6
15 -24 -7
15 -25 -7
15 -26 -7
15 -27 -7
15 -28 -7
15 -24 -8
15 -25 -8
15 -26 -8
15 -27 -8
15 -28 -8
15 -25 -9
15 -26 -9
15 -27 -9
14 -25 -4
14 -26 -4
14 -27 -4
14 -24 -5
14 -25 -5
14 -26 -5
14 -27 -5
14 -28 -5
14 -23 -6
14 -24 -6
14 -25 -6
14 -26 -6
14 -27 -6
14 -28 -6
14 -29 -6
14 -23 -7
14 -24 -7
14 -25 -7
14 -26 -7
14 -27 -7
14 -28 -7
14 -29 -7
14 -23 -8
14 -24 -8
14 -25 -8
14 -26 -8
14 -27 -8
14 -28 -8
14 -29 -8
14 -24 -9
14 -25 -9
14 -26 -9
14 -27 -9
14 -28 -9
14 -25 -10
14 -26 -10
14 -27 -10
13 -24 -4
13 -25 -4
13 -26 -4
13 -27 -4
13 -28 -4
13 -23 -5
13 -24 -5
13 -25 -5
13 -26 -5
13 -27 -5
13 -28 -5
13 -29 -5
13 -23 -6
13 -24 -6
13 -25 -6
13 -26 -6
13 -27 -6
13 -28 -6
13 -29 -6
13 -23 -7
13 -24 -7
13 -25 -7
13 -26 -7
13 -27 -7
13 -28 -7
13 -29 -7
13 -23 -8
13 -24 -8
13 -25 -8
13 -26 -8
13 -27 -8
13 -28 -8
13 -29 -8
13 -23 -9
13 -24 -9
13 -25 -9
13 -26 -9
13 -27 -9
13 -28 -9
13 -29 -9
13 -24 -10
13 -25 -10
13 -26 -10
13 -27 -10
13 -28 -10
12 -26 -3
12 -24 -4
12 -25 -4
12 -26 -4
12 -27 -4
12 -28 -4
12 -23 -5
12 -24 -5
12 -25 -5
12 -26 -5
12 -27 -5
12 -28 -5
12 -29 -5
12 -23 -6
12 -24 -6
12 -25 -6
12 -26 -6
12 -27 -6
12 -28 -6
12 -29 -6
12 -22 -7
12 -23 -7
12 -24 -7
12 -25 -7
12 -26 -7
12 -27 -7
12 -28 -7
12 -29 -7
12 -30 -7
12 -23 -8
12 -24 -8
12 -25 -8
12 -26 -8
12 -27 -8
12 -28 -8
12 -29 -8
12 -23 -9
12 -24 -9
12 -25 -9
12 -26 -9
12 -27 -9
12 -28 -9
12 -29 -9
12 -24 -10
12 -25 -10
12 -26 -10
12 -27 -10
12 -28 -10
12 -26 -11
11 -24 -4
11 -25 -4
11 -26 -4
11 -27 -4
11 -28 -4
11 -23 -5
11 -24 -5
11 -25 -5
11 -26 -5
11 -27 -5
11 -28 -5
11 -29 -5
11 -23 -6
11 -24 -6
11 -25 -6
11 -26 -6
11 -27 -6
11 -28 -6
11 -29 -6
11 -23 -7
11 -24 -7
11 -25 -7
11 -26 -7
11 -27 -7
11 -28 -7
11 -29 -7
11 -23 -8
11 -24 -8
11 -25 -8
11 -26 -8
11 -27 -8
11 -28 -8
11 -29 -8
11 -23 -9
11 -24 -9
11 -25 -9
11 -26 -9
11 -27 -9
11 -28 -9
11 -29 -9
11 -24 -10
11 -25 -10
11 -26 -10
11 -27 -10
11 -28 -10
10 -25 -4
10 -26 -4
10 -27 -4
10 -24 -5
10 -25 -5
10 -26 -5
10 -27 -5
10 -28 -5
10 -23 -6
10 -24 -6
10 -25 -6
10 -26 -6
10 -27 -6
10 -28 -6
10 -29 -6
10 -23 -7
10 -24 -7
10 -25 -7
10 -26 -7
10 -27 -7
10 -28 -7
10 -29 -7
10 -23 -8
10 -24 -8
10 -25 -8
10 -26 -8
10 -27 -8
10 -28 -8
10 -29 -8
10 -24 -9
10 -25 -9
10 -26 -9
10 -27 -9
10 -28 -9
10 -25 -10
10 -26 -10
10 -27 -10
9 -25 -5
9 -26 -5
9 -27 -5
9 -24 -6
9 -25 -6
9 -26 -6
9 -27 -6
9 -28 -6
9 -24 -7
9 -25 -7
9 -26 -7
9 -27 -7
9 -28 -7
9 -24 -8
9 -25 -8
9 -26 -8
9 -27 -8
9 -28 -8
9 -25 -9
9 -26 -9
9 -27 -9
8 -26 -7
-9 -26 -7
-10 -25 -5
-10 -26 -5
-10 -27 -5
-10 -24 -6
-10 -25 -6
-10 -26 -6
-10 -27 -6
-10 -28 -6
-10 -24 -7
-10 -25 -7
-10 -26 -7
-10 -27 -7
-10 -28 -7
-10 -24 -8
-10 -25 -8
-10 -26 -8
-10 -27 -8
-10 -28 -8
-10 -25 -9
-10 -26 -9
-10 -27 -9
-11 -25 -4
-11 -26 -4
-11 -27 -4
-11 -24 -5
-11 -25 -5
-11 -26 -5
-11 -27 -5
-11 -28 -5
-11 -23 -6
-11 -24 -6
-11 -25 -6
-11 -26 -6
-11 -27 -6
-11 -28 -6
-11 -29 -6
-11 -23 -7
-11 -24 -7
-11 -25 -7
-11 -26 -7
-11 -27 -7
-11 -28 -7
-11 -29 -7
-11 -23 -8
-11 -24 -8
-11 -25 -8
-11 -26 -8
-11 -27 -8
-11 -28 -8
-11 -29 -8
-11 -24 -9
-11 -25 -9
-11 -26 -9
-11 -27 -9
-11 -28 -9
-11 -25 -10
-11 -26 -10
-11 -27 -10
-12 -24 -4
-12 -25 -4
-12 -26 -4
-12 -27 -4
-12 -28 -4
-12 -23 -5
-12 -24 -5
-12 -25 -5
-12 -26 -5
-12 -27 -5
-12 -28 -5
-12 -29 -5
-12 -23 -6
-12 -24 -6
-12 -25 -6
-12 -26 -6
-12 -27 -6
-12 -28 -6
-12 -29 -6
-12 -23 -7
-12 -24 -7
-12 -25 -7
-12 -26 -7
-12 -27 -7
-12 -28 -7
-12 -29 -7
-12 -23 -8
-12 -24 -8
-12 -25 -8
-12 -26 -8
-12 -27 -8
-12 -28 -8
-12 -29 -8
-12 -23 -9
-12 -24 -9
-12 -25 -9
-12 -26 -9
-12 -27 -9
-12 -28 -9
-12 -29 -9
-12 -24 -10
-12 -25 -10
-12 -26 -10
-12 -27 -10
-12 -28 -10
-13 -26 -3
-13 -24 -4
-13 -25 -4
-13 -26 -4
-13 -27 -4
-13 -28 -4
-13 -23 -5
-13 -24 -5
-13 -25 -5
-13 -26 -5
-13 -27 -5
-13 -28 -5
-13 -29 -5
-13 -23 -6
-13 -24 -6
-13 -25 -6
-13 -26 -6
-13 -27 -6
-13 -28 -6
-13 -29 -6
-13 -22 -7
-13 -23 -7
-13 -24 -7
-13 -25 -7
-13 -26 -7
-13 -27 -7
-13 -28 -7
-13 -29 -7
-13 -30 -7
-13 -23 -8
-13 -24 -8
-13 -25 -8
-13 -26 -8
-13 -27 -8
-13 -28 -8
-13 -29 -8
-13 -23 -9
-13 -24 -9
-13 -25 -9
-13 -26 -9
-13 -27 -9
-13 -28 -9
-13 -29 -9
-13 -24 -10
-13 -25 -10
-13 -26 -10
-13 -27 -10
-13 -28 -10
-13 -26 -11
-14 -24 -4
-14 -25 -4
-14 -26 -4
-14 -27 -4
-14 -28 -4
-14 -23 -5
-14 -24 -5
-14 -25 -5
-14 -26 -5
-14 -27 -5
-14 -28 -5
-14 -29 -5
-14 -23 -6
-14 -24 -6
-14 -25 -6
-14 -26 -6
-14 -27 -6
-14 -28 -6
-14 -29 -6
-14 -23 -7
-14 -24 -7
-14 -25 -7
-14 -26 -7
-14 -27 -7
-14 -28 -7
-14 -29 -7
-14 -23 -8
-14 -24 -8
-14 -25 -8
-14 -26 -8
-14 -27 -8
-14 -28 -8
-14 -29 -8
-14 -23 -9
-14 -24 -9
-14 -25 -9
-14 -26 -9
-14 -27 -9
-14 -28 -9
-14 -29 -9
-14 -24 -10
-14 -25 -10
-14 -26 -10
-14 -27 -10
-14 -28 -10
-15 -25 -4
-15 -26 -4
-15 -27 -4
-15 -24 -5
-15 -25 -5
-15 -26 -5
-15 -27 -5
-15 -28 -5
-15 -23 -6
-15 -24 -6
-15 -25 -6
-15 -26 -6
-15 -27 -6
-15 -28 -6
-15 -29 -6
-15 -23 -7
-15 -24 -7
-15 -25 -7
-15 -26 -7
-15 -27 -7
-15 -28 -7
-15 -29 -7
-15 -23 -8
-15 -24 -8
-15 -25 -8
-15 -26 -8
-15 -27 -8
-15 -28 -8
-15 -29 -8
-15 -24 -9
-15 -25 -9
-15 -26 -9
-15 -27 -9
-15 -28 -9
-15 -25 -10
-15 -26 -10
-15 -27 -10
-16 -25 -5
-16 -26 -5
-16 -27 -5
-16 -24 -6
-16 -25 -6
-16 -26 -6
-16 -27 -6
-16 -28 -6
-16 -24 -7
-16 -25 -7
-16 -26 -7
-16 -27 -7
-16 -28 -7
-16 -24 -8
-16 -25 -8
-16 -26 -8
-16 -27 -8
-16 -28 -8
-16 -25 -9
-16 -26 -9
-16 -27 -9
-17 -26 -7

NameOfVOI:  S002_OCs_CNs
ColorOfVOI: 0 170 0

NrOfVoxels: 987
21 -34 -40
20 -33 -38
20 -34 -38
20 -35 -38
20 -32 -39
20 -33 -39
20 -34 -39
20 -35 -39
20 -36 -39
20 -32 -40
20 -33 -40
20 -34 -40
20 -35 -40
20 -36 -40
20 -32 -41
20 -33 -41
20 -34 -41
20 -35 -41
20 -36 -41
20 -33 -42
20 -34 -42
20 -35 -42
19 -33 -37
19 -34 -37
19 -35 -37
19 -32 -38
19 -33 -38
19 -34 -38
19 -35 -38
19 -36 -38
19 -31 -39
19 -32 -39
19 -33 -39
19 -34 -39
19 -35 -39
19 -36 -39
19 -37 -39
19 -31 -40
19 -32 -40
19 -33 -40
19 -34 -40
19 -35 -40
19 -36 -40
19 -37 -40
19 -31 -41
19 -32 -41
19 -33 -41
19 -34 -41
19 -35 -41
19 -36 -41
19 -37 -41
19 -32 -42
19 -33 -42
19 -34 -42
19 -35 -42
19 -36 -42
19 -33 -43
19 -34 -43
19 -35 -43
18 -32 -37
18 -33 -37
18 -34 -37
18 -35 -37
18 -36 -37
18 -31 -38
18 -32 -38
18 -33 -38
18 -34 -38
18 -35 -38
18 -36 -38
18 -37 -38
18 -31 -39
18 -32 -39
18 -33 -39
18 -34 -39
18 -35 -39
18 -36 -39
18 -37 -39
18 -31 -40
18 -32 -40
18 -33 -40
18 -34 -40
18 -35 -40
18 -36 -40
18 -37 -40
18 -31 -41
18 -32 -41
18 -33 -41
18 -34 -41
18 -35 -41
18 -36 -41
18 -37 -41
18 -31 -42
18 -32 -42
18 -33 -42
18 -34 -42
18 -35 -42
18 -36 -42
18 -37 -42
18 -32 -43
18 -33 -43
18 -34 -43
18 -35 -43
18 -36 -43
17 -34 -36
17 -32 -37
17 -33 -37
17 -34 -37
17 -35 -37
17 -36 -37
17 -31 -38
17 -32 -38
17 -33 -38
17 -34 -38
17 -35 -38
17 -36 -38
17 -37 -38
17 -31 -39
17 -32 -39
17 -33 -39
17 -34 -39
17 -35 -39
17 -36 -39
17 -37 -39
17 -30 -40
17 -31 -40
17 -32 -40
17 -33 -40
17 -34 -40
17 -35 -40
17 -36 -40
17 -37 -40
17 -38 -40
17 -31 -41
17 -32 -41
17 -33 -41
17 -34 -41
17 -35 -41
17 -36 -41
17 -37 -41
17 -31 -42
17 -32 -42
17 -33 -42
17 -34 -42
17 -35 -42
17 -36 -42
17 -37 -42
17 -32 -43
17 -33 -43
17 -34 -43
17 -35 -43
17 -36 -43
17 -34 -44
16 -32 -37
16 -33 -37
16 -34 -37
16 -35 -37
16 -36 -37
16 -31 -38
16 -32 -38
16 -33 -38
16 -34 -38
16 -35 -38
16 -36 -38
16 -37 -38
16 -38 -38
16 -39 -38
16 -31 -39
16 -32 -39
16 -33 -39
16 -34 -39
16 -35 -39
16 -36 -39
16 -37 -39
16 -38 -39
16 -39 -39
16 -40 -39
16 -31 -40
16 -32 -40
16 -33 -40
16 -34 -40
16 -35 -40
16 -36 -40
16 -37 -40
16 -38 -40
16 -39 -40
16 -40 -40
16 -31 -41
16 -32 -41
16 -33 -41
16 -34 -41
16 -35 -41
16 -36 -41
16 -37 -41
16 -38 -41
16 -39 -41
16 -40 -41
16 -31 -42
16 -32 -42
16 -33 -42
16 -34 -42
16 -35 -42
16 -36 -42
16 -37 -42
16 -38 -42
16 -39 -42
16 -32 -43
16 -33 -43
16 -34 -43
16 -35 -43
16 -36 -43
15 -33 -37
15 -34 -37
15 -35 -37
15 -37 -37
15 -38 -37
15 -39 -37
15 -32 -38
15 -33 -38
15 -34 -38
15 -35 -38
15 -36 -38
15 -37 -38
15 -38 -38
15 -39 -38
15 -40 -38
15 -31 -39
15 -32 -39
15 -33 -39
15 -34 -39
15 -35 -39
15 -36 -39
15 -37 -39
15 -38 -39
15 -39 -39
15 -40 -39
15 -41 -39
15 -31 -40
15 -32 -40
15 -33 -40
15 -34 -40
15 -35 -40
15 -36 -40
15 -37 -40
15 -38 -40
15 -39 -40
15 -40 -40
15 -41 -40
15 -31 -41
15 -32 -41
15 -33 -41
15 -34 -41
15 -35 -41
15 -36 -41
15 -37 -41
15 -38 -41
15 -39 -41
15 -40 -41
15 -41 -41
15 -32 -42
15 -33 -42
15 -34 -42
15 -35 -42
15 -36 -42
15 -37 -42
15 -38 -42
15 -39 -42
15 -40 -42
15 -33 -43
15 -34 -43
15 -35 -43
15 -37 -43
15 -38 -43
15 -39 -43
14 -36 -37
14 -37 -37
14 -38 -37
14 -39 -37
14 -40 -37
14 -33 -38
14 -34 -38
14 -35 -38
14 -36 -38
14 -37 -38
14 -38 -38
14 -39 -38
14 -40 -38
14 -41 -38
14 -32 -39
14 -33 -39
14 -34 -39
14 -35 -39
14 -36 -39
14 -37 -39
14 -38 -39
14 -39 -39
14 -40 -39
14 -41 -39
14 -32 -40
14 -33 -40
14 -34 -40
14 -35 -40
14 -36 -40
14 -37 -40
14 -38 -40
14 -39 -40
14 -40 -40
14 -41 -40
14 -32 -41
14 -33 -41
14 -34 -41
14 -35 -41
14 -36 -41
14 -37 -41
14 -38 -41
14 -39 -41
14 -40 -41
14 -41 -41
14 -33 -42
14 -34 -42
14 -35 -42
14 -36 -42
14 -37 -42
14 -38 -42
14 -39 -42
14 -40 -42
14 -41 -42
14 -36 -43
14 -37 -43
14 -38 -43
14 -39 -43
14 -40 -43
13 -38 -36
13 -36 -37
13 -37 -37
13 -38 -37
13 -39 -37
13 -40 -37
13 -35 -38
13 -36 -38
13 -37 -38
13 -38 -38
13 -39 -38
13 -40 -38
13 -41 -38
13 -35 -39
13 -36 -39
13 -37 -39
13 -38 -39
13 -39 -39
13 -40 -39
13 -41 -39
13 -34 -40
13 -35 -40
13 -36 -40
13 -37 -40
13 -38 -40
13 -39 -40
13 -40 -40
13 -41 -40
13 -42 -40
13 -35 -41
13 -36 -41
13 -37 -41
13 -38 -41
13 -39 -41
13 -40 -41
13 -41 -41
13 -35 -42
13 -36 -42
13 -37 -42
13 -38 -42
13 -39 -42
13 -40 -42
13 -41 -42
13 -36 -43
13 -37 -43
13 -38 -43
13 -39 -43
13 -40 -43
13 -38 -44
12 -36 -37
12 -37 -37
12 -38 -37
12 -39 -37
12 -40 -37
12 -35 -38
12 -36 -38
12 -37 -38
12 -38 -38
12 -39 -38
12 -40 -38
12 -41 -38
12 -35 -39
12 -36 -39
12 -37 -39
12 -38 -39
12 -39 -39
12 -40 -39
12 -41 -39
12 -35 -40
12 -36 -40
12 -37 -40
12 -38 -40
12 -39 -40
12 -40 -40
12 -41 -40
12 -35 -41
12 -36 -41
12 -37 -41
12 -38 -41
12 -39 -41
12 -40 -41
12 -41 -41
12 -35 -42
12 -36 -42
12 -37 -42
12 -38 -42
12 -39 -42
12 -40 -42
12 -41 -42
12 -36 -43
12 -37 -43
12 -38 -43
12 -39 -43
12 -40 -43
11 -37 -37
11 -38 -37
11 -39 -37
11 -36 -38
11 -37 -38
11 -38 -38
11 -39 -38
11 -40 -38
11 -35 -39
11 -36 -39
11 -37 -39
11 -38 -39
11 -39 -39
11 -40 -39
11 -41 -39
11 -35 -40
11 -36 -40
11 -37 -40
11 -38 -40
11 -39 -40
11 -40 -40
11 -41 -40
11 -35 -41
11 -36 -41
11 -37 -41
11 -38 -41
11 -39 -41
11 -40 -41
11 -41 -41
11 -36 -42
11 -37 -42
11 -38 -42
11 -39 -42
11 -40 -42
11 -37 -43
11 -38 -43
11 -39 -43
10 -37 -38
10 -38 -38
10 -39 -38
10 -36 -39
10 -37 -39
10 -38 -39
10 -39 -39
10 -40 -39
10 -36 -40
10 -37 -40
10 -38 -40
10 -39 -40
10 -40 -40
10 -36 -41
10 -37 -41
10 -38 -41
10 -39 -41
10 -40 -41
10 -37 -42
10 -38 -42
10 -39 -42
9 -38 -40
-4 -38 -40
-5 -37 -38
-5 -38 -38
-5 -39 -38
-5 -36 -39
-5 -37 -39
-5 -38 -39
-5 -39 -39
-5 -40 -39
-5 -36 -40
-5 -37 -40
-5 -38 -40
-5 -39 -40
-5 -40 -40
-5 -36 -41
-5 -37 -41
-5 -38 -41
-5 -39 -41
-5 -40 -41
-5 -37 -42
-5 -38 -42
-5 -39 -42
-6 -37 -37
-6 -38 -37
-6 -39 -37
-6 -36 -38
-6 -37 -38
-6 -38 -38
-6 -39 -38
-6 -40 -38
-6 -35 -39
-6 -36 -39
-6 -37 -39
-6 -38 -39
-6 -39 -39
-6 -40 -39
-6 -41 -39
-6 -35 -40
-6 -36 -40
-6 -37 -40
-6 -38 -40
-6 -39 -40
-6 -40 -40
-6 -41 -40
-6 -35 -41
-6 -36 -41
-6 -37 -41
-6 -38 -41
-6 -39 -41
-6 -40 -41
-6 -41 -41
-6 -36 -42
-6 -37 -42
-6 -38 -42
-6 -39 -42
-6 -40 -42
-6 -37 -43
-6 -38 -43
-6 -39 -43
-7 -36 -37
-7 -37 -37
-7 -38 -37
-7 -39 -37
-7 -40 -37
-7 -35 -38
-7 -36 -38
-7 -37 -38
-7 -38 -38
-7 -39 -38
-7 -40 -38
-7 -41 -38
-7 -35 -39
-7 -36 -39
-7 -37 -39
-7 -38 -39
-7 -39 -39
-7 -40 -39
-7 -41 -39
-7 -35 -40
-7 -36 -40
-7 -37 -40
-7 -38 -40
-7 -39 -40
-7 -40 -40
-7 -41 -40
-7 -35 -41
-7 -36 -41
-7 -37 -41
-7 -38 -41
-7 -39 -41
-7 -40 -41
-7 -41 -41
-7 -35 -42
-7 -36 -42
-7 -37 -42
-7 -38 -42
-7 -39 -42
-7 -40 -42
-7 -41 -42
-7 -36 -43
-7 -37 -43
-7 -38 -43
-7 -39 -43
-7 -40 -43
-8 -38 -36
-8 -36 -37
-8 -37 -37
-8 -38 -37
-8 -39 -37
-8 -40 -37
-8 -35 -38
-8 -36 -38
-8 -37 -38
-8 -38 -38
-8 -39 -38
-8 -40 -38
-8 -41 -38
-8 -35 -39
-8 -36 -39
-8 -37 -39
-8 -38 -39
-8 -39 -39
-8 -40 -39
-8 -41 -39
-8 -34 -40
-8 -35 -40
-8 -36 -40
-8 -37 -40
-8 -38 -40
-8 -39 -40
-8 -40 -40
-8 -41 -40
-8 -42 -40
-8 -35 -41
-8 -36 -41
-8 -37 -41
-8 -38 -41
-8 -39 -41
-8 -40 -41
-8 -41 -41
-8 -35 -42
-8 -36 -42
-8 -37 -42
-8 -38 -42
-8 -39 -42
-8 -40 -42
-8 -41 -42
-8 -36 -43
-8 -37 -43
-8 -38 -43
-8 -39 -43
-8 -40 -43
-8 -38 -44
-9 -36 -37
-9 -37 -37
-9 -38 -37
-9 -39 -37
-9 -40 -37
-9 -35 -38
-9 -36 -38
-9 -37 -38
-9 -38 -38
-9 -39 -38
-9 -40 -38
-9 -41 -38
-9 -35 -39
-9 -36 -39
-9 -37 -39
-9 -38 -39
-9 -39 -39
-9 -40 -39
-9 -41 -39
-9 -34 -40
-9 -35 -40
-9 -36 -40
-9 -37 -40
-9 -38 -40
-9 -39 -40
-9 -40 -40
-9 -41 -40
-9 -35 -41
-9 -36 -41
-9 -37 -41
-9 -38 -41
-9 -39 -41
-9 -40 -41
-9 -41 -41
-9 -35 -42
-9 -36 -42
-9 -37 -42
-9 -38 -42
-9 -39 -42
-9 -40 -42
-9 -41 -42
-9 -36 -43
-9 -37 -43
-9 -38 -43
-9 -39 -43
-9 -40 -43
-10 -37 -37
-10 -38 -37
-10 -39 -37
-10 -33 -38
-10 -34 -38
-10 -35 -38
-10 -36 -38
-10 -37 -38
-10 -38 -38
-10 -39 -38
-10 -40 -38
-10 -32 -39
-10 -33 -39
-10 -34 -39
-10 -35 -39
-10 -36 -39
-10 -37 -39
-10 -38 -39
-10 -39 -39
-10 -40 -39
-10 -41 -39
-10 -32 -40
-10 -33 -40
-10 -34 -40
-10 -35 -40
-10 -36 -40
-10 -37 -40
-10 -38 -40
-10 -39 -40
-10 -40 -40
-10 -41 -40
-10 -32 -41
-10 -33 -41
-10 -34 -41
-10 -35 -41
-10 -36 -41
-10 -37 -41
-10 -38 -41
-10 -39 -41
-10 -40 -41
-10 -41 -41
-10 -33 -42
-10 -34 -42
-10 -35 -42
-10 -36 -42
-10 -37 -42
-10 -38 -42
-10 -39 -42
-10 -40 -42
-10 -37 -43
-10 -38 -43
-10 -39 -43
-11 -33 -37
-11 -34 -37
-11 -35 -37
-11 -32 -38
-11 -33 -38
-11 -34 -38
-11 -35 -38
-11 -36 -38
-11 -37 -38
-11 -38 -38
-11 -39 -38
-11 -31 -39
-11 -32 -39
-11 -33 -39
-11 -34 -39
-11 -35 -39
-11 -36 -39
-11 -37 -39
-11 -38 -39
-11 -39 -39
-11 -40 -39
-11 -31 -40
-11 -32 -40
-11 -33 -40
-11 -34 -40
-11 -35 -40
-11 -36 -40
-11 -37 -40
-11 -38 -40
-11 -39 -40
-11 -40 -40
-11 -31 -41
-11 -32 -41
-11 -33 -41
-11 -34 -41
-11 -35 -41
-11 -36 -41
-11 -37 -41
-11 -38 -41
-11 -39 -41
-11 -40 -41
-11 -32 -42
-11 -33 -42
-11 -34 -42
-11 -35 -42
-11 -36 -42
-11 -37 -42
-11 -38 -42
-11 -39 -42
-11 -33 -43
-11 -34 -43
-11 -35 -43
-12 -32 -37
-12 -33 -37
-12 -34 -37
-12 -35 -37
-12 -36 -37
-12 -31 -38
-12 -32 -38
-12 -33 -38
-12 -34 -38
-12 -35 -38
-12 -36 -38
-12 -37 -38
-12 -31 -39
-12 -32 -39
-12 -33 -39
-12 -34 -39
-12 -35 -39
-12 -36 -39
-12 -37 -39
-12 -31 -40
-12 -32 -40
-12 -33 -40
-12 -34 -40
-12 -35 -40
-12 -36 -40
-12 -37 -40
-12 -38 -40
-12 -31 -41
-12 -32 -41
-12 -33 -41
-12 -34 -41
-12 -35 -41
-12 -36 -41
-12 -37 -41
-12 -31 -42
-12 -32 -42
-12 -33 -42
-12 -34 -42
-12 -35 -42
-12 -36 -42
-12 -37 -42
-12 -32 -43
-12 -33 -43
-12 -34 -43
-12 -35 -43
-12 -36 -43
-13 -34 -36
-13 -32 -37
-13 -33 -37
-13 -34 -37
-13 -35 -37
-13 -36 -37
-13 -31 -38
-13 -32 -38
-13 -33 -38
-13 -34 -38
-13 -35 -38
-13 -36 -38
-13 -37 -38
-13 -31 -39
-13 -32 -39
-13 -33 -39
-13 -34 -39
-13 -35 -39
-13 -36 -39
-13 -37 -39
-13 -30 -40
-13 -31 -40
-13 -32 -40
-13 -33 -40
-13 -34 -40
-13 -35 -40
-13 -36 -40
-13 -37 -40
-13 -38 -40
-13 -31 -41
-13 -32 -41
-13 -33 -41
-13 -34 -41
-13 -35 -41
-13 -36 -41
-13 -37 -41
-13 -31 -42
-13 -32 -42
-13 -33 -42
-13 -34 -42
-13 -35 -42
-13 -36 -42
-13 -37 -42
-13 -32 -43
-13 -33 -43
-13 -34 -43
-13 -35 -43
-13 -36 -43
-13 -34 -44
-14 -32 -37
-14 -33 -37
-14 -34 -37
-14 -35 -37
-14 -36 -37
-14 -31 -38
-14 -32 -38
-14 -33 -38
-14 -34 -38
-14 -35 -38
-14 -36 -38
-14 -37 -38
-14 -31 -39
-14 -32 -39
-14 -33 -39
-14 -34 -39
-14 -35 -39
-14 -36 -39
-14 -37 -39
-14 -31 -40
-14 -32 -40
-14 -33 -40
-14 -34 -40
-14 -35 -40
-14 -36 -40
-14 -37 -40
-14 -31 -41
-14 -32 -41
-14 -33 -41
-14 -34 -41
-14 -35 -41
-14 -36 -41
-14 -37 -41
-14 -31 -42
-14 -32 -42
-14 -33 -42
-14 -34 -42
-14 -35 -42
-14 -36 -42
-14 -37 -42
-14 -32 -43
-14 -33 -43
-14 -34 -43
-14 -35 -43
-14 -36 -43
-15 -33 -37
-15 -34 -37
-15 -35 -37
-15 -32 -38
-15 -33 -38
-15 -34 -38
-15 -35 -38
-15 -36 -38
-15 -31 -39
-15 -32 -39
-15 -33 -39
-15 -34 -39
-15 -35 -39
-15 -36 -39
-15 -37 -39
-15 -31 -40
-15 -32 -40
-15 -33 -40
-15 -34 -40
-15 -35 -40
-15 -36 -40
-15 -37 -40
-15 -31 -41
-15 -32 -41
-15 -33 -41
-15 -34 -41
-15 -35 -41
-15 -36 -41
-15 -37 -41
-15 -32 -42
-15 -33 -42
-15 -34 -42
-15 -35 -42
-15 -36 -42
-15 -33 -43
-15 -34 -43
-15 -35 -43
-16 -33 -38
-16 -34 -38
-16 -35 -38
-16 -32 -39
-16 -33 -39
-16 -34 -39
-16 -35 -39
-16 -36 -39
-16 -32 -40
-16 -33 -40
-16 -34 -40
-16 -35 -40
-16 -36 -40
-16 -32 -41
-16 -33 -41
-16 -34 -41
-16 -35 -41
-16 -36 -41
-16 -33 -42
-16 -34 -42
-16 -35 -42
-17 -34 -40

NameOfVOI:  S004_ICs
ColorOfVOI: 255 0 0

NrOfVoxels: 514
9 -35 -10
8 -34 -8
8 -35 -8
8 -36 -8
8 -33 -9
8 -34 -9
8 -35 -9
8 -36 -9
8 -37 -9
8 -33 -10
8 -34 -10
8 -35 -10
8 -36 -10
8 -37 -10
8 -33 -11
8 -34 -11
8 -35 -11
8 -36 -11
8 -37 -11
8 -34 -12
8 -35 -12
8 -36 -12
7 -34 -7
7 -35 -7
7 -36 -7
7 -33 -8
7 -34 -8
7 -35 -8
7 -36 -8
7 -37 -8
7 -32 -9
7 -33 -9
7 -34 -9
7 -35 -9
7 -36 -9
7 -37 -9
7 -38 -9
7 -32 -10
7 -33 -10
7 -34 -10
7 -35 -10
7 -36 -10
7 -37 -10
7 -38 -10
7 -32 -11
7 -33 -11
7 -34 -11
7 -35 -11
7 -36 -11
7 -37 -11
7 -38 -11
7 -33 -12
7 -34 -12
7 -35 -12
7 -36 -12
7 -37 -12
7 -34 -13
7 -35 -13
7 -36 -13
6 -33 -7
6 -34 -7
6 -35 -7
6 -36 -7
6 -37 -7
6 -32 -8
6 -33 -8
6 -34 -8
6 -35 -8
6 -36 -8
6 -37 -8
6 -38 -8
6 -32 -9
6 -33 -9
6 -34 -9
6 -35 -9
6 -36 -9
6 -37 -9
6 -38 -9
6 -32 -10
6 -33 -10
6 -34 -10
6 -35 -10
6 -36 -10
6 -37 -10
6 -38 -10
6 -32 -11
6 -33 -11
6 -34 -11
6 -35 -11
6 -36 -11
6 -37 -11
6 -38 -11
6 -32 -12
6 -33 -12
6 -34 -12
6 -35 -12
6 -36 -12
6 -37 -12
6 -38 -12
6 -33 -13
6 -34 -13
6 -35 -13
6 -36 -13
6 -37 -13
5 -35 -6
5 -33 -7
5 -34 -7
5 -35 -7
5 -36 -7
5 -37 -7
5 -32 -8
5 -33 -8
5 -34 -8
5 -35 -8
5 -36 -8
5 -37 -8
5 -38 -8
5 -32 -9
5 -33 -9
5 -34 -9
5 -35 -9
5 -36 -9
5 -37 -9
5 -38 -9
5 -31 -10
5 -32 -10
5 -33 -10
5 -34 -10
5 -35 -10
5 -36 -10
5 -37 -10
5 -38 -10
5 -39 -10
5 -32 -11
5 -33 -11
5 -34 -11
5 -35 -11
5 -36 -11
5 -37 -11
5 -38 -11
5 -32 -12
5 -33 -12
5 -34 -12
5 -35 -12
5 -36 -12
5 -37 -12
5 -38 -12
5 -33 -13
5 -34 -13
5 -35 -13
5 -36 -13
5 -37 -13
5 -35 -14
4 -33 -7
4 -34 -7
4 -35 -7
4 -36 -7
4 -37 -7
4 -32 -8
4 -33 -8
4 -34 -8
4 -35 -8
4 -36 -8
4 -37 -8
4 -38 -8
4 -32 -9
4 -33 -9
4 -34 -9
4 -35 -9
4 -36 -9
4 -37 -9
4 -38 -9
4 -32 -10
4 -33 -10
4 -34 -10
4 -35 -10
4 -36 -10
4 -37 -10
4 -38 -10
4 -32 -11
4 -33 -11
4 -34 -11
4 -35 -11
4 -36 -11
4 -37 -11
4 -38 -11
4 -32 -12
4 -33 -12
4 -34 -12
4 -35 -12
4 -36 -12
4 -37 -12
4 -38 -12
4 -33 -13
4 -34 -13
4 -35 -13
4 -36 -13
4 -37 -13
3 -34 -7
3 -35 -7
3 -36 -7
3 -33 -8
3 -34 -8
3 -35 -8
3 -36 -8
3 -37 -8
3 -32 -9
3 -33 -9
3 -34 -9
3 -35 -9
3 -36 -9
3 -37 -9
3 -38 -9
3 -32 -10
3 -33 -10
3 -34 -10
3 -35 -10
3 -36 -10
3 -37 -10
3 -38 -10
3 -32 -11
3 -33 -11
3 -34 -11
3 -35 -11
3 -36 -11
3 -37 -11
3 -38 -11
3 -33 -12
3 -34 -12
3 -35 -12
3 -36 -12
3 -37 -12
3 -34 -13
3 -35 -13
3 -36 -13
2 -34 -8
2 -35 -8
2 -36 -8
2 -33 -9
2 -34 -9
2 -35 -9
2 -36 -9
2 -37 -9
2 -33 -10
2 -34 -10
2 -35 -10
2 -36 -10
2 -37 -10
2 -33 -11
2 -34 -11
2 -35 -11
2 -36 -11
2 -37 -11
2 -34 -12
2 -35 -12
2 -36 -12
1 -35 -10
0 -35 -10
-1 -34 -8
-1 -35 -8
-1 -36 -8
-1 -33 -9
-1 -34 -9
-1 -35 -9
-1 -36 -9
-1 -37 -9
-1 -33 -10
-1 -34 -10
-1 -35 -10
-1 -36 -10
-1 -37 -10
-1 -33 -11
-1 -34 -11
-1 -35 -11
-1 -36 -11
-1 -37 -11
-1 -34 -12
-1 -35 -12
-1 -36 -12
-2 -34 -7
-2 -35 -7
-2 -36 -7
-2 -33 -8
-2 -34 -8
-2 -35 -8
-2 -36 -8
-2 -37 -8
-2 -32 -9
-2 -33 -9
-2 -34 -9
-2 -35 -9
-2 -36 -9
-2 -37 -9
-2 -38 -9
-2 -32 -10
-2 -33 -10
-2 -34 -10
-2 -35 -10
-2 -36 -10
-2 -37 -10
-2 -38 -10
-2 -32 -11
-2 -33 -11
-2 -34 -11
-2 -35 -11
-2 -36 -11
-2 -37 -11
-2 -38 -11
-2 -33 -12
-2 -34 -12
-2 -35 -12
-2 -36 -12
-2 -37 -12
-2 -34 -13
-2 -35 -13
-2 -36 -13
-3 -33 -7
-3 -34 -7
-3 -35 -7
-3 -36 -7
-3 -37 -7
-3 -32 -8
-3 -33 -8
-3 -34 -8
-3 -35 -8
-3 -36 -8
-3 -37 -8
-3 -38 -8
-3 -32 -9
-3 -33 -9
-3 -34 -9
-3 -35 -9
-3 -36 -9
-3 -37 -9
-3 -38 -9
-3 -32 -10
-3 -33 -10
-3 -34 -10
-3 -35 -10
-3 -36 -10
-3 -37 -10
-3 -38 -10
-3 -32 -11
-3 -33 -11
-3 -34 -11
-3 -35 -11
-3 -36 -11
-3 -37 -11
-3 -38 -11
-3 -32 -12
-3 -33 -12
-3 -34 -12
-3 -35 -12
-3 -36 -12
-3 -37 -12
-3 -38 -12
-3 -33 -13
-3 -34 -13
-3 -35 -13
-3 -36 -13
-3 -37 -13
-4 -35 -6
-4 -33 -7
-4 -34 -7
-4 -35 -7
-4 -36 -7
-4 -37 -7
-4 -32 -8
-4 -33 -8
-4 -34 -8
-4 -35 -8
-4 -36 -8
-4 -37 -8
-4 -38 -8
-4 -32 -9
-4 -33 -9
-4 -34 -9
-4 -35 -9
-4 -36 -9
-4 -37 -9
-4 -38 -9
-4 -31 -10
-4 -32 -10
-4 -33 -10
-4 -34 -10
-4 -35 -10
-4 -36 -10
-4 -37 -10
-4 -38 -10
-4 -39 -10
-4 -32 -11
-4 -33 -11
-4 -34 -11
-4 -35 -11
-4 -36 -11
-4 -37 -11
-4 -38 -11
-4 -32 -12
-4 -33 -12
-4 -34 -12
-4 -35 -12
-4 -36 -12
-4 -37 -12
-4 -38 -12
-4 -33 -13
-4 -34 -13
-4 -35 -13
-4 -36 -13
-4 -37 -13
-4 -35 -14
-5 -33 -7
-5 -34 -7
-5 -35 -7
-5 -36 -7
-5 -37 -7
-5 -32 -8
-5 -33 -8
-5 -34 -8
-5 -35 -8
-5 -36 -8
-5 -37 -8
-5 -38 -8
-5 -32 -9
-5 -33 -9
-5 -34 -9
-5 -35 -9
-5 -36 -9
-5 -37 -9
-5 -38 -9
-5 -32 -10
-5 -33 -10
-5 -34 -10
-5 -35 -10
-5 -36 -10
-5 -37 -10
-5 -38 -10
-5 -32 -11
-5 -33 -11
-5 -34 -11
-5 -35 -11
-5 -36 -11
-5 -37 -11
-5 -38 -11
-5 -32 -12
-5 -33 -12
-5 -34 -12
-5 -35 -12
-5 -36 -12
-5 -37 -12
-5 -38 -12
-5 -33 -13
-5 -34 -13
-5 -35 -13
-5 -36 -13
-5 -37 -13
-6 -34 -7
-6 -35 -7
-6 -36 -7
-6 -33 -8
-6 -34 -8
-6 -35 -8
-6 -36 -8
-6 -37 -8
-6 -32 -9
-6 -33 -9
-6 -34 -9
-6 -35 -9
-6 -36 -9
-6 -37 -9
-6 -38 -9
-6 -32 -10
-6 -33 -10
-6 -34 -10
-6 -35 -10
-6 -36 -10
-6 -37 -10
-6 -38 -10
-6 -32 -11
-6 -33 -11
-6 -34 -11
-6 -35 -11
-6 -36 -11
-6 -37 -11
-6 -38 -11
-6 -33 -12
-6 -34 -12
-6 -35 -12
-6 -36 -12
-6 -37 -12
-6 -34 -13
-6 -35 -13
-6 -36 -13
-7 -34 -8
-7 -35 -8
-7 -36 -8
-7 -33 -9
-7 -34 -9
-7 -35 -9
-7 -36 -9
-7 -37 -9
-7 -33 -10
-7 -34 -10
-7 -35 -10
-7 -36 -10
-7 -37 -10
-7 -33 -11
-7 -34 -11
-7 -35 -11
-7 -36 -11
-7 -37 -11
-7 -34 -12
-7 -35 -12
-7 -36 -12
-8 -35 -10

NameOfVOI:  S004_MGBs
ColorOfVOI: 0 0 255

NrOfVoxels: 514
19 -26 -5
18 -25 -3
18 -26 -3
18 -27 -3
18 -24 -4
18 -25 -4
18 -26 -4
18 -27 -4
18 -28 -4
18 -24 -5
18 -25 -5
18 -26 -5
18 -27 -5
18 -28 -5
18 -24 -6
18 -25 -6
18 -26 -6
18 -27 -6
18 -28 -6
18 -25 -7
18 -26 -7
18 -27 -7
17 -25 -2
17 -26 -2
17 -27 -2
17 -24 -3
17 -25 -3
17 -26 -3
17 -27 -3
17 -28 -3
17 -23 -4
17 -24 -4
17 -25 -4
17 -26 -4
17 -27 -4
17 -28 -4
17 -29 -4
17 -23 -5
17 -24 -5
17 -25 -5
17 -26 -5
17 -27 -5
17 -28 -5
17 -29 -5
17 -23 -6
17 -24 -6
17 -25 -6
17 -26 -6
17 -27 -6
17 -28 -6
17 -29 -6
17 -24 -7
17 -25 -7
17 -26 -7
17 -27 -7
17 -28 -7
17 -25 -8
17 -26 -8
17 -27 -8
16 -24 -2
16 -25 -2
16 -26 -2
16 -27 -2
16 -28 -2
16 -23 -3
16 -24 -3
16 -25 -3
16 -26 -3
16 -27 -3
16 -28 -3
16 -29 -3
16 -23 -4
16 -24 -4
16 -25 -4
16 -26 -4
16 -27 -4
16 -28 -4
16 -29 -4
16 -23 -5
16 -24 -5
16 -25 -5
16 -26 -5
16 -27 -5
16 -28 -5
16 -29 -5
16 -23 -6
16 -24 -6
16 -25 -6
16 -26 -6
16 -27 -6
16 -28 -6
16 -29 -6
16 -23 -7
16 -24 -7
16 -25 -7
16 -26 -7
16 -27 -7
16 -28 -7
16 -29 -7
16 -24 -8
16 -25 -8
16 -26 -8
16 -27 -8
16 -28 -8
15 -26 -1
15 -24 -2
15 -25 -2
15 -26 -2
15 -27 -2
15 -28 -2
15 -23 -3
15 -24 -3
15 -25 -3
15 -26 -3
15 -27 -3
15 -28 -3
15 -29 -3
15 -23 -4
15 -24 -4
15 -25 -4
15 -26 -4
15 -27 -4
15 -28 -4
15 -29 -4
15 -22 -5
15 -23 -5
15 -24 -5
15 -25 -5
15 -26 -5
15 -27 -5
15 -28 -5
15 -29 -5
15 -30 -5
15 -23 -6
15 -24 -6
15 -25 -6
15 -26 -6
15 -27 -6
15 -28 -6
15 -29 -6
15 -23 -7
15 -24 -7
15 -25 -7
15 -26 -7
15 -27 -7
15 -28 -7
15 -29 -7
15 -24 -8
15 -25 -8
15 -26 -8
15 -27 -8
15 -28 -8
15 -26 -9
14 -24 -2
14 -25 -2
14 -26 -2
14 -27 -2
14 -28 -2
14 -23 -3
14 -24 -3
14 -25 -3
14 -26 -3
14 -27 -3
14 -28 -3
14 -29 -3
14 -23 -4
14 -24 -4
14 -25 -4
14 -26 -4
14 -27 -4
14 -28 -4
14 -29 -4
14 -23 -5
14 -24 -5
14 -25 -5
14 -26 -5
14 -27 -5
14 -28 -5
14 -29 -5
14 -23 -6
14 -24 -6
14 -25 -6
14 -26 -6
14 -27 -6
14 -28 -6
14 -29 -6
14 -23 -7
14 -24 -7
14 -25 -7
14 -26 -7
14 -27 -7
14 -28 -7
14 -29 -7
14 -24 -8
14 -25 -8
14 -26 -8
14 -27 -8
14 -28 -8
13 -25 -2
13 -26 -2
13 -27 -2
13 -24 -3
13 -25 -3
13 -26 -3
13 -27 -3
13 -28 -3
13 -23 -4
13 -24 -4
13 -25 -4
13 -26 -4
13 -27 -4
13 -28 -4
13 -29 -4
13 -23 -5
13 -24 -5
13 -25 -5
13 -26 -5
13 -27 -5
13 -28 -5
13 -29 -5
13 -23 -6
13 -24 -6
13 -25 -6
13 -26 -6
13 -27 -6
13 -28 -6
13 -29 -6
13 -24 -7
13 -25 -7
13 -26 -7
13 -27 -7
13 -28 -7
13 -25 -8
13 -26 -8
13 -27 -8
12 -25 -3
12 -26 -3
12 -27 -3
12 -24 -4
12 -25 -4
12 -26 -4
12 -27 -4
12 -28 -4
12 -24 -5
12 -25 -5
12 -26 -5
12 -27 -5
12 -28 -5
12 -24 -6
12 -25 -6
12 -26 -6
12 -27 -6
12 -28 -6
12 -25 -7
12 -26 -7
12 -27 -7
11 -26 -5
-11 -26 -6
-12 -25 -4
-12 -26 -4
-12 -27 -4
-12 -24 -5
-12 -25 -5
-12 -26 -5
-12 -27 -5
-12 -28 -5
-12 -24 -6
-12 -25 -6
-12 -26 -6
-12 -27 -6
-12 -28 -6
-12 -24 -7
-12 -25 -7
-12 -26 -7
-12 -27 -7
-12 -28 -7
-12 -25 -8
-12 -26 -8
-12 -27 -8
-13 -25 -3
-13 -26 -3
-13 -27 -3
-13 -24 -4
-13 -25 -4
-13 -26 -4
-13 -27 -4
-13 -28 -4
-13 -23 -5
-13 -24 -5
-13 -25 -5
-13 -26 -5
-13 -27 -5
-13 -28 -5
-13 -29 -5
-13 -23 -6
-13 -24 -6
-13 -25 -6
-13 -26 -6
-13 -27 -6
-13 -28 -6
-13 -29 -6
-13 -23 -7
-13 -24 -7
-13 -25 -7
-13 -26 -7
-13 -27 -7
-13 -28 -7
-13 -29 -7
-13 -24 -8
-13 -25 -8
-13 -26 -8
-13 -27 -8
-13 -28 -8
-13 -25 -9
-13 -26 -9
-13 -27 -9
-14 -24 -3
-14 -25 -3
-14 -26 -3
-14 -27 -3
-14 -28 -3
-14 -23 -4
-14 -24 -4
-14 -25 -4
-14 -26 -4
-14 -27 -4
-14 -28 -4
-14 -29 -4
-14 -23 -5
-14 -24 -5
-14 -25 -5
-14 -26 -5
-14 -27 -5
-14 -28 -5
-14 -29 -5
-14 -23 -6
-14 -24 -6
-14 -25 -6
-14 -26 -6
-14 -27 -6
-14 -28 -6
-14 -29 -6
-14 -23 -7
-14 -24 -7
-14 -25 -7
-14 -26 -7
-14 -27 -7
-14 -28 -7
-14 -29 -7
-14 -23 -8
-14 -24 -8
-14 -25 -8
-14 -26 -8
-14 -27 -8
-14 -28 -8
-14 -29 -8
-14 -24 -9
-14 -25 -9
-14 -26 -9
-14 -27 -9
-14 -28 -9
-15 -26 -2
-15 -24 -3
-15 -25 -3
-15 -26 -3
-15 -27 -3
-15 -28 -3
-15 -23 -4
-15 -24 -4
-15 -25 -4
-15 -26 -4
-15 -27 -4
-15 -28 -4
-15 -29 -4
-15 -23 -5
-15 -24 -5
-15 -25 -5
-15 -26 -5
-15 -27 -5
-15 -28 -5
-15 -29 -5
-15 -22 -6
-15 -23 -6
-15 -24 -6
-15 -25 -6
-15 -26 -6
-15 -27 -6
-15 -28 -6
-15 -29 -6
-15 -30 -6
-15 -23 -7
-15 -24 -7
-15 -25 -7
-15 -26 -7
-15 -27 -7
-15 -28 -7
-15 -29 -7
-15 -23 -8
-15 -24 -8
-15 -25 -8
-15 -26 -8
-15 -27 -8
-15 -28 -8
-15 -29 -8
-15 -24 -9
-15 -25 -9
-15 -26 -9
-15 -27 -9
-15 -28 -9
-15 -26 -10
-16 -24 -3
-16 -25 -3
-16 -26 -3
-16 -27 -3
-16 -28 -3
-16 -23 -4
-16 -24 -4
-16 -25 -4
-16 -26 -4
-16 -27 -4
-16 -28 -4
-16 -29 -4
-16 -23 -5
-16 -24 -5
-16 -25 -5
-16 -26 -5
-16 -27 -5
-16 -28 -5
-16 -29 -5
-16 -23 -6
-16 -24 -6
-16 -25 -6
-16 -26 -6
-16 -27 -6
-16 -28 -6
-16 -29 -6
-16 -23 -7
-16 -24 -7
-16 -25 -7
-16 -26 -7
-16 -27 -7
-16 -28 -7
-16 -29 -7
-16 -23 -8
-16 -24 -8
-16 -25 -8
-16 -26 -8
-16 -27 -8
-16 -28 -8
-16 -29 -8
-16 -24 -9
-16 -25 -9
-16 -26 -9
-16 -27 -9
-16 -28 -9
-17 -25 -3
-17 -26 -3
-17 -27 -3
-17 -24 -4
-17 -25 -4
-17 -26 -4
-17 -27 -4
-17 -28 -4
-17 -23 -5
-17 -24 -5
-17 -25 -5
-17 -26 -5
-17 -27 -5
-17 -28 -5
-17 -29 -5
-17 -23 -6
-17 -24 -6
-17 -25 -6
-17 -26 -6
-17 -27 -6
-17 -28 -6
-17 -29 -6
-17 -23 -7
-17 -24 -7
-17 -25 -7
-17 -26 -7
-17 -27 -7
-17 -28 -7
-17 -29 -7
-17 -24 -8
-17 -25 -8
-17 -26 -8
-17 -27 -8
-17 -28 -8
-17 -25 -9
-17 -26 -9
-17 -27 -9
-18 -25 -4
-18 -26 -4
-18 -27 -4
-18 -24 -5
-18 -25 -5
-18 -26 -5
-18 -27 -5
-18 -28 -5
-18 -24 -6
-18 -25 -6
-18 -26 -6
-18 -27 -6
-18 -28 -6
-18 -24 -7
-18 -25 -7
-18 -26 -7
-18 -27 -7
-18 -28 -7
-18 -25 -8
-18 -26 -8
-18 -27 -8
-19 -26 -6

NameOfVOI:  S004_SOCs_CNs
ColorOfVOI: 0 170 0

NrOfVoxels: 1016
21 -39 -40
20 -38 -38
20 -39 -38
20 -40 -38
20 -37 -39
20 -38 -39
20 -39 -39
20 -40 -39
20 -41 -39
20 -37 -40
20 -38 -40
20 -39 -40
20 -40 -40
20 -41 -40
20 -37 -41
20 -38 -41
20 -39 -41
20 -40 -41
20 -41 -41
20 -38 -42
20 -39 -42
20 -40 -42
19 -38 -37
19 -39 -37
19 -40 -37
19 -37 -38
19 -38 -38
19 -39 -38
19 -40 -38
19 -41 -38
19 -36 -39
19 -37 -39
19 -38 -39
19 -39 -39
19 -40 -39
19 -41 -39
19 -42 -39
19 -36 -40
19 -37 -40
19 -38 -40
19 -39 -40
19 -40 -40
19 -41 -40
19 -42 -40
19 -36 -41
19 -37 -41
19 -38 -41
19 -39 -41
19 -40 -41
19 -41 -41
19 -42 -41
19 -37 -42
19 -38 -42
19 -39 -42
19 -40 -42
19 -41 -42
19 -38 -43
19 -39 -43
19 -40 -43
18 -37 -37
18 -38 -37
18 -39 -37
18 -40 -37
18 -41 -37
18 -36 -38
18 -37 -38
18 -38 -38
18 -39 -38
18 -40 -38
18 -41 -38
18 -42 -38
18 -36 -39
18 -37 -39
18 -38 -39
18 -39 -39
18 -40 -39
18 -41 -39
18 -42 -39
18 -36 -40
18 -37 -40
18 -38 -40
18 -39 -40
18 -40 -40
18 -41 -40
18 -42 -40
18 -36 -41
18 -37 -41
18 -38 -41
18 -39 -41
18 -40 -41
18 -41 -41
18 -42 -41
18 -36 -42
18 -37 -42
18 -38 -42
18 -39 -42
18 -40 -42
18 -41 -42
18 -42 -42
18 -37 -43
18 -38 -43
18 -39 -43
18 -40 -43
18 -41 -43
17 -39 -36
17 -37 -37
17 -38 -37
17 -39 -37
17 -40 -37
17 -41 -37
17 -36 -38
17 -37 -38
17 -38 -38
17 -39 -38
17 -40 -38
17 -41 -38
17 -42 -38
17 -36 -39
17 -37 -39
17 -38 -39
17 -39 -39
17 -40 -39
17 -41 -39
17 -42 -39
17 -35 -40
17 -36 -40
17 -37 -40
17 -38 -40
17 -39 -40
17 -40 -40
17 -41 -40
17 -42 -40
17 -43 -40
17 -36 -41
17 -37 -41
17 -38 -41
17 -39 -41
17 -40 -41
17 -41 -41
17 -42 -41
17 -36 -42
17 -37 -42
17 -38 -42
17 -39 -42
17 -40 -42
17 -41 -42
17 -42 -42
17 -37 -43
17 -38 -43
17 -39 -43
17 -40 -43
17 -41 -43
17 -39 -44
16 -37 -37
16 -38 -37
16 -39 -37
16 -40 -37
16 -41 -37
16 -36 -38
16 -37 -38
16 -38 -38
16 -39 -38
16 -40 -38
16 -41 -38
16 -42 -38
16 -36 -39
16 -37 -39
16 -38 -39
16 -39 -39
16 -40 -39
16 -41 -39
16 -42 -39
16 -36 -40
16 -37 -40
16 -38 -40
16 -39 -40
16 -40 -40
16 -41 -40
16 -42 -40
16 -43 -40
16 -36 -41
16 -37 -41
16 -38 -41
16 -39 -41
16 -40 -41
16 -41 -41
16 -42 -41
16 -36 -42
16 -37 -42
16 -38 -42
16 -39 -42
16 -40 -42
16 -41 -42
16 -42 -42
16 -37 -43
16 -38 -43
16 -39 -43
16 -40 -43
16 -41 -43
15 -38 -37
15 -39 -37
15 -40 -37
15 -37 -38
15 -38 -38
15 -39 -38
15 -40 -38
15 -41 -38
15 -42 -38
15 -43 -38
15 -44 -38
15 -36 -39
15 -37 -39
15 -38 -39
15 -39 -39
15 -40 -39
15 -41 -39
15 -42 -39
15 -43 -39
15 -44 -39
15 -45 -39
15 -36 -40
15 -37 -40
15 -38 -40
15 -39 -40
15 -40 -40
15 -41 -40
15 -42 -40
15 -43 -40
15 -44 -40
15 -45 -40
15 -36 -41
15 -37 -41
15 -38 -41
15 -39 -41
15 -40 -41
15 -41 -41
15 -42 -41
15 -43 -41
15 -44 -41
15 -45 -41
15 -37 -42
15 -38 -42
15 -39 -42
15 -40 -42
15 -41 -42
15 -42 -42
15 -43 -42
15 -44 -42
15 -38 -43
15 -39 -43
15 -40 -43
14 -42 -37
14 -43 -37
14 -44 -37
14 -38 -38
14 -39 -38
14 -40 -38
14 -41 -38
14 -42 -38
14 -43 -38
14 -44 -38
14 -45 -38
14 -37 -39
14 -38 -39
14 -39 -39
14 -40 -39
14 -41 -39
14 -42 -39
14 -43 -39
14 -44 -39
14 -45 -39
14 -46 -39
14 -37 -40
14 -38 -40
14 -39 -40
14 -40 -40
14 -41 -40
14 -42 -40
14 -43 -40
14 -44 -40
14 -45 -40
14 -46 -40
14 -37 -41
14 -38 -41
14 -39 -41
14 -40 -41
14 -41 -41
14 -42 -41
14 -43 -41
14 -44 -41
14 -45 -41
14 -46 -41
14 -38 -42
14 -39 -42
14 -40 -42
14 -41 -42
14 -42 -42
14 -43 -42
14 -44 -42
14 -45 -42
14 -42 -43
14 -43 -43
14 -44 -43
13 -41 -37
13 -42 -37
13 -43 -37
13 -44 -37
13 -45 -37
13 -40 -38
13 -41 -38
13 -42 -38
13 -43 -38
13 -44 -38
13 -45 -38
13 -46 -38
13 -40 -39
13 -41 -39
13 -42 -39
13 -43 -39
13 -44 -39
13 -45 -39
13 -46 -39
13 -39 -40
13 -40 -40
13 -41 -40
13 -42 -40
13 -43 -40
13 -44 -40
13 -45 -40
13 -46 -40
13 -40 -41
13 -41 -41
13 -42 -41
13 -43 -41
13 -44 -41
13 -45 -41
13 -46 -41
13 -40 -42
13 -41 -42
13 -42 -42
13 -43 -42
13 -44 -42
13 -45 -42
13 -46 -42
13 -41 -43
13 -42 -43
13 -43 -43
13 -44 -43
13 -45 -43
12 -43 -36
12 -41 -37
12 -42 -37
12 -43 -37
12 -44 -37
12 -45 -37
12 -40 -38
12 -41 -38
12 -42 -38
12 -43 -38
12 -44 -38
12 -45 -38
12 -46 -38
12 -40 -39
12 -41 -39
12 -42 -39
12 -43 -39
12 -44 -39
12 -45 -39
12 -46 -39
12 -39 -40
12 -40 -40
12 -41 -40
12 -42 -40
12 -43 -40
12 -44 -40
12 -45 -40
12 -46 -40
12 -47 -40
12 -40 -41
12 -41 -41
12 -42 -41
12 -43 -41
12 -44 -41
12 -45 -41
12 -46 -41
12 -40 -42
12 -41 -42
12 -42 -42
12 -43 -42
12 -44 -42
12 -45 -42
12 -46 -42
12 -41 -43
12 -42 -43
12 -43 -43
12 -44 -43
12 -45 -43
12 -43 -44
11 -41 -37
11 -42 -37
11 -43 -37
11 -44 -37
11 -45 -37
11 -40 -38
11 -41 -38
11 -42 -38
11 -43 -38
11 -44 -38
11 -45 -38
11 -46 -38
11 -40 -39
11 -41 -39
11 -42 -39
11 -43 -39
11 -44 -39
11 -45 -39
11 -46 -39
11 -40 -40
11 -41 -40
11 -42 -40
11 -43 -40
11 -44 -40
11 -45 -40
11 -46 -40
11 -40 -41
11 -41 -41
11 -42 -41
11 -43 -41
11 -44 -41
11 -45 -41
11 -46 -41
11 -40 -42
11 -41 -42
11 -42 -42
11 -43 -42
11 -44 -42
11 -45 -42
11 -46 -42
11 -41 -43
11 -42 -43
11 -43 -43
11 -44 -43
11 -45 -43
10 -42 -37
10 -43 -37
10 -44 -37
10 -41 -38
10 -42 -38
10 -43 -38
10 -44 -38
10 -45 -38
10 -40 -39
10 -41 -39
10 -42 -39
10 -43 -39
10 -44 -39
10 -45 -39
10 -46 -39
10 -40 -40
10 -41 -40
10 -42 -40
10 -43 -40
10 -44 -40
10 -45 -40
10 -46 -40
10 -40 -41
10 -41 -41
10 -42 -41
10 -43 -41
10 -44 -41
10 -45 -41
10 -46 -41
10 -41 -42
10 -42 -42
10 -43 -42
10 -44 -42
10 -45 -42
10 -42 -43
10 -43 -43
10 -44 -43
9 -42 -38
9 -43 -38
9 -44 -38
9 -41 -39
9 -42 -39
9 -43 -39
9 -44 -39
9 -45 -39
9 -41 -40
9 -42 -40
9 -43 -40
9 -44 -40
9 -45 -40
9 -41 -41
9 -42 -41
9 -43 -41
9 -44 -41
9 -45 -41
9 -42 -42
9 -43 -42
9 -44 -42
8 -43 -40
-5 -43 -40
-6 -42 -38
-6 -43 -38
-6 -44 -38
-6 -41 -39
-6 -42 -39
-6 -43 -39
-6 -44 -39
-6 -45 -39
-6 -41 -40
-6 -42 -40
-6 -43 -40
-6 -44 -40
-6 -45 -40
-6 -41 -41
-6 -42 -41
-6 -43 -41
-6 -44 -41
-6 -45 -41
-6 -42 -42
-6 -43 -42
-6 -44 -42
-7 -42 -37
-7 -43 -37
-7 -44 -37
-7 -41 -38
-7 -42 -38
-7 -43 -38
-7 -44 -38
-7 -45 -38
-7 -40 -39
-7 -41 -39
-7 -42 -39
-7 -43 -39
-7 -44 -39
-7 -45 -39
-7 -46 -39
-7 -40 -40
-7 -41 -40
-7 -42 -40
-7 -43 -40
-7 -44 -40
-7 -45 -40
-7 -46 -40
-7 -40 -41
-7 -41 -41
-7 -42 -41
-7 -43 -41
-7 -44 -41
-7 -45 -41
-7 -46 -41
-7 -41 -42
-7 -42 -42
-7 -43 -42
-7 -44 -42
-7 -45 -42
-7 -42 -43
-7 -43 -43
-7 -44 -43
-8 -41 -37
-8 -42 -37
-8 -43 -37
-8 -44 -37
-8 -45 -37
-8 -40 -38
-8 -41 -38
-8 -42 -38
-8 -43 -38
-8 -44 -38
-8 -45 -38
-8 -46 -38
-8 -40 -39
-8 -41 -39
-8 -42 -39
-8 -43 -39
-8 -44 -39
-8 -45 -39
-8 -46 -39
-8 -40 -40
-8 -41 -40
-8 -42 -40
-8 -43 -40
-8 -44 -40
-8 -45 -40
-8 -46 -40
-8 -40 -41
-8 -41 -41
-8 -42 -41
-8 -43 -41
-8 -44 -41
-8 -45 -41
-8 -46 -41
-8 -40 -42
-8 -41 -42
-8 -42 -42
-8 -43 -42
-8 -44 -42
-8 -45 -42
-8 -46 -42
-8 -41 -43
-8 -42 -43
-8 -43 -43
-8 -44 -43
-8 -45 -43
-9 -43 -36
-9 -41 -37
-9 -42 -37
-9 -43 -37
-9 -44 -37
-9 -45 -37
-9 -40 -38
-9 -41 -38
-9 -42 -38
-9 -43 -38
-9 -44 -38
-9 -45 -38
-9 -46 -38
-9 -40 -39
-9 -41 -39
-9 -42 -39
-9 -43 -39
-9 -44 -39
-9 -45 -39
-9 -46 -39
-9 -39 -40
-9 -40 -40
-9 -41 -40
-9 -42 -40
-9 -43 -40
-9 -44 -40
-9 -45 -40
-9 -46 -40
-9 -47 -40
-9 -40 -41
-9 -41 -41
-9 -42 -41
-9 -43 -41
-9 -44 -41
-9 -45 -41
-9 -46 -41
-9 -40 -42
-9 -41 -42
-9 -42 -42
-9 -43 -42
-9 -44 -42
-9 -45 -42
-9 -46 -42
-9 -41 -43
-9 -42 -43
-9 -43 -43
-9 -44 -43
-9 -45 -43
-9 -43 -44
-10 -41 -37
-10 -42 -37
-10 -43 -37
-10 -44 -37
-10 -45 -37
-10 -40 -38
-10 -41 -38
-10 -42 -38
-10 -43 -38
-10 -44 -38
-10 -45 -38
-10 -46 -38
-10 -40 -39
-10 -41 -39
-10 -42 -39
-10 -43 -39
-10 -44 -39
-10 -45 -39
-10 -46 -39
-10 -37 -40
-10 -40 -40
-10 -41 -40
-10 -42 -40
-10 -43 -40
-10 -44 -40
-10 -45 -40
-10 -46 -40
-10 -40 -41
-10 -41 -41
-10 -42 -41
-10 -43 -41
-10 -44 -41
-10 -45 -41
-10 -46 -41
-10 -40 -42
-10 -41 -42
-10 -42 -42
-10 -43 -42
-10 -44 -42
-10 -45 -42
-10 -46 -42
-10 -41 -43
-10 -42 -43
-10 -43 -43
-10 -44 -43
-10 -45 -43
-11 -42 -37
-11 -43 -37
-11 -44 -37
-11 -36 -38
-11 -37 -38
-11 -38 -38
-11 -41 -38
-11 -42 -38
-11 -43 -38
-11 -44 -38
-11 -45 -38
-11 -35 -39
-11 -36 -39
-11 -37 -39
-11 -38 -39
-11 -39 -39
-11 -40 -39
-11 -41 -39
-11 -42 -39
-11 -43 -39
-11 -44 -39
-11 -45 -39
-11 -46 -39
-11 -35 -40
-11 -36 -40
-11 -37 -40
-11 -38 -40
-11 -39 -40
-11 -40 -40
-11 -41 -40
-11 -42 -40
-11 -43 -40
-11 -44 -40
-11 -45 -40
-11 -46 -40
-11 -35 -41
-11 -36 -41
-11 -37 -41
-11 -38 -41
-11 -39 -41
-11 -40 -41
-11 -41 -41
-11 -42 -41
-11 -43 -41
-11 -44 -41
-11 -45 -41
-11 -46 -41
-11 -36 -42
-11 -37 -42
-11 -38 -42
-11 -41 -42
-11 -42 -42
-11 -43 -42
-11 -44 -42
-11 -45 -42
-11 -42 -43
-11 -43 -43
-11 -44 -43
-12 -36 -37
-12 -37 -37
-12 -38 -37
-12 -35 -38
-12 -36 -38
-12 -37 -38
-12 -38 -38
-12 -39 -38
-12 -42 -38
-12 -43 -38
-12 -44 -38
-12 -34 -39
-12 -35 -39
-12 -36 -39
-12 -37 -39
-12 -38 -39
-12 -39 -39
-12 -40 -39
-12 -41 -39
-12 -42 -39
-12 -43 -39
-12 -44 -39
-12 -45 -39
-12 -34 -40
-12 -35 -40
-12 -36 -40
-12 -37 -40
-12 -38 -40
-12 -39 -40
-12 -40 -40
-12 -41 -40
-12 -42 -40
-12 -43 -40
-12 -44 -40
-12 -45 -40
-12 -34 -41
-12 -35 -41
-12 -36 -41
-12 -37 -41
-12 -38 -41
-12 -39 -41
-12 -40 -41
-12 -41 -41
-12 -42 -41
-12 -43 -41
-12 -44 -41
-12 -45 -41
-12 -35 -42
-12 -36 -42
-12 -37 -42
-12 -38 -42
-12 -39 -42
-12 -42 -42
-12 -43 -42
-12 -44 -42
-12 -36 -43
-12 -37 -43
-12 -38 -43
-13 -35 -37
-13 -36 -37
-13 -37 -37
-13 -38 -37
-13 -39 -37
-13 -34 -38
-13 -35 -38
-13 -36 -38
-13 -37 -38
-13 -38 -38
-13 -39 -38
-13 -40 -38
-13 -34 -39
-13 -35 -39
-13 -36 -39
-13 -37 -39
-13 -38 -39
-13 -39 -39
-13 -40 -39
-13 -34 -40
-13 -35 -40
-13 -36 -40
-13 -37 -40
-13 -38 -40
-13 -39 -40
-13 -40 -40
-13 -43 -40
-13 -34 -41
-13 -35 -41
-13 -36 -41
-13 -37 -41
-13 -38 -41
-13 -39 -41
-13 -40 -41
-13 -34 -42
-13 -35 -42
-13 -36 -42
-13 -37 -42
-13 -38 -42
-13 -39 -42
-13 -40 -42
-13 -35 -43
-13 -36 -43
-13 -37 -43
-13 -38 -43
-13 -39 -43
-14 -37 -36
-14 -35 -37
-14 -36 -37
-14 -37 -37
-14 -38 -37
-14 -39 -37
-14 -34 -38
-14 -35 -38
-14 -36 -38
-14 -37 -38
-14 -38 -38
-14 -39 -38
-14 -40 -38
-14 -34 -39
-14 -35 -39
-14 -36 -39
-14 -37 -39
-14 -38 -39
-14 -39 -39
-14 -40 -39
-14 -33 -40
-14 -34 -40
-14 -35 -40
-14 -36 -40
-14 -37 -40
-14 -38 -40
-14 -39 -40
-14 -40 -40
-14 -41 -40
-14 -34 -41
-14 -35 -41
-14 -36 -41
-14 -37 -41
-14 -38 -41
-14 -39 -41
-14 -40 -41
-14 -34 -42
-14 -35 -42
-14 -36 -42
-14 -37 -42
-14 -38 -42
-14 -39 -42
-14 -40 -42
-14 -35 -43
-14 -36 -43
-14 -37 -43
-14 -38 -43
-14 -39 -43
-14 -37 -44
-15 -35 -37
-15 -36 -37
-15 -37 -37
-15 -38 -37
-15 -39 -37
-15 -34 -38
-15 -35 -38
-15 -36 -38
-15 -37 -38
-15 -38 -38
-15 -39 -38
-15 -40 -38
-15 -34 -39
-15 -35 -39
-15 -36 -39
-15 -37 -39
-15 -38 -39
-15 -39 -39
-15 -40 -39
-15 -34 -40
-15 -35 -40
-15 -36 -40
-15 -37 -40
-15 -38 -40
-15 -39 -40
-15 -40 -40
-15 -34 -41
-15 -35 -41
-15 -36 -41
-15 -37 -41
-15 -38 -41
-15 -39 -41
-15 -40 -41
-15 -34 -42
-15 -35 -42
-15 -36 -42
-15 -37 -42
-15 -38 -42
-15 -39 -42
-15 -40 -42
-15 -35 -43
-15 -36 -43
-15 -37 -43
-15 -38 -43
-15 -39 -43
-16 -36 -37
-16 -37 -37
-16 -38 -37
-16 -35 -38
-16 -36 -38
-16 -37 -38
-16 -38 -38
-16 -39 -38
-16 -34 -39
-16 -35 -39
-16 -36 -39
-16 -37 -39
-16 -38 -39
-16 -39 -39
-16 -40 -39
-16 -34 -40
-16 -35 -40
-16 -36 -40
-16 -37 -40
-16 -38 -40
-16 -39 -40
-16 -40 -40
-16 -34 -41
-16 -35 -41
-16 -36 -41
-16 -37 -41
-16 -38 -41
-16 -39 -41
-16 -40 -41
-16 -35 -42
-16 -36 -42
-16 -37 -42
-16 -38 -42
-16 -39 -42
-16 -36 -43
-16 -37 -43
-16 -38 -43
-17 -36 -38
-17 -37 -38
-17 -38 -38
-17 -35 -39
-17 -36 -39
-17 -37 -39
-17 -38 -39
-17 -39 -39
-17 -35 -40
-17 -36 -40
-17 -37 -40
-17 -38 -40
-17 -39 -40
-17 -35 -41
-17 -36 -41
-17 -37 -41
-17 -38 -41
-17 -39 -41
-17 -36 -42
-17 -37 -42
-17 -38 -42
-18 -37 -40

NameOfVOI:  S005_ICs
ColorOfVOI: 255 0 0

NrOfVoxels: 514
9 -35 -12
8 -34 -10
8 -35 -10
8 -36 -10
8 -33 -11
8 -34 -11
8 -35 -11
8 -36 -11
8 -37 -11
8 -33 -12
8 -34 -12
8 -35 -12
8 -36 -12
8 -37 -12
8 -33 -13
8 -34 -13
8 -35 -13
8 -36 -13
8 -37 -13
8 -34 -14
8 -35 -14
8 -36 -14
7 -34 -9
7 -35 -9
7 -36 -9
7 -33 -10
7 -34 -10
7 -35 -10
7 -36 -10
7 -37 -10
7 -32 -11
7 -33 -11
7 -34 -11
7 -35 -11
7 -36 -11
7 -37 -11
7 -38 -11
7 -32 -12
7 -33 -12
7 -34 -12
7 -35 -12
7 -36 -12
7 -37 -12
7 -38 -12
7 -32 -13
7 -33 -13
7 -34 -13
7 -35 -13
7 -36 -13
7 -37 -13
7 -38 -13
7 -33 -14
7 -34 -14
7 -35 -14
7 -36 -14
7 -37 -14
7 -34 -15
7 -35 -15
7 -36 -15
6 -33 -9
6 -34 -9
6 -35 -9
6 -36 -9
6 -37 -9
6 -32 -10
6 -33 -10
6 -34 -10
6 -35 -10
6 -36 -10
6 -37 -10
6 -38 -10
6 -32 -11
6 -33 -11
6 -34 -11
6 -35 -11
6 -36 -11
6 -37 -11
6 -38 -11
6 -32 -12
6 -33 -12
6 -34 -12
6 -35 -12
6 -36 -12
6 -37 -12
6 -38 -12
6 -32 -13
6 -33 -13
6 -34 -13
6 -35 -13
6 -36 -13
6 -37 -13
6 -38 -13
6 -32 -14
6 -33 -14
6 -34 -14
6 -35 -14
6 -36 -14
6 -37 -14
6 -38 -14
6 -33 -15
6 -34 -15
6 -35 -15
6 -36 -15
6 -37 -15
5 -35 -8
5 -33 -9
5 -34 -9
5 -35 -9
5 -36 -9
5 -37 -9
5 -32 -10
5 -33 -10
5 -34 -10
5 -35 -10
5 -36 -10
5 -37 -10
5 -38 -10
5 -32 -11
5 -33 -11
5 -34 -11
5 -35 -11
5 -36 -11
5 -37 -11
5 -38 -11
5 -31 -12
5 -32 -12
5 -33 -12
5 -34 -12
5 -35 -12
5 -36 -12
5 -37 -12
5 -38 -12
5 -39 -12
5 -32 -13
5 -33 -13
5 -34 -13
5 -35 -13
5 -36 -13
5 -37 -13
5 -38 -13
5 -32 -14
5 -33 -14
5 -34 -14
5 -35 -14
5 -36 -14
5 -37 -14
5 -38 -14
5 -33 -15
5 -34 -15
5 -35 -15
5 -36 -15
5 -37 -15
5 -35 -16
4 -33 -9
4 -34 -9
4 -35 -9
4 -36 -9
4 -37 -9
4 -32 -10
4 -33 -10
4 -34 -10
4 -35 -10
4 -36 -10
4 -37 -10
4 -38 -10
4 -32 -11
4 -33 -11
4 -34 -11
4 -35 -11
4 -36 -11
4 -37 -11
4 -38 -11
4 -32 -12
4 -33 -12
4 -34 -12
4 -35 -12
4 -36 -12
4 -37 -12
4 -38 -12
4 -32 -13
4 -33 -13
4 -34 -13
4 -35 -13
4 -36 -13
4 -37 -13
4 -38 -13
4 -32 -14
4 -33 -14
4 -34 -14
4 -35 -14
4 -36 -14
4 -37 -14
4 -38 -14
4 -33 -15
4 -34 -15
4 -35 -15
4 -36 -15
4 -37 -15
3 -34 -9
3 -35 -9
3 -36 -9
3 -33 -10
3 -34 -10
3 -35 -10
3 -36 -10
3 -37 -10
3 -32 -11
3 -33 -11
3 -34 -11
3 -35 -11
3 -36 -11
3 -37 -11
3 -38 -11
3 -32 -12
3 -33 -12
3 -34 -12
3 -35 -12
3 -36 -12
3 -37 -12
3 -38 -12
3 -32 -13
3 -33 -13
3 -34 -13
3 -35 -13
3 -36 -13
3 -37 -13
3 -38 -13
3 -33 -14
3 -34 -14
3 -35 -14
3 -36 -14
3 -37 -14
3 -34 -15
3 -35 -15
3 -36 -15
2 -34 -10
2 -35 -10
2 -36 -10
2 -33 -11
2 -34 -11
2 -35 -11
2 -36 -11
2 -37 -11
2 -33 -12
2 -34 -12
2 -35 -12
2 -36 -12
2 -37 -12
2 -33 -13
2 -34 -13
2 -35 -13
2 -36 -13
2 -37 -13
2 -34 -14
2 -35 -14
2 -36 -14
1 -35 -12
-1 -35 -12
-2 -34 -10
-2 -35 -10
-2 -36 -10
-2 -33 -11
-2 -34 -11
-2 -35 -11
-2 -36 -11
-2 -37 -11
-2 -33 -12
-2 -34 -12
-2 -35 -12
-2 -36 -12
-2 -37 -12
-2 -33 -13
-2 -34 -13
-2 -35 -13
-2 -36 -13
-2 -37 -13
-2 -34 -14
-2 -35 -14
-2 -36 -14
-3 -34 -9
-3 -35 -9
-3 -36 -9
-3 -33 -10
-3 -34 -10
-3 -35 -10
-3 -36 -10
-3 -37 -10
-3 -32 -11
-3 -33 -11
-3 -34 -11
-3 -35 -11
-3 -36 -11
-3 -37 -11
-3 -38 -11
-3 -32 -12
-3 -33 -12
-3 -34 -12
-3 -35 -12
-3 -36 -12
-3 -37 -12
-3 -38 -12
-3 -32 -13
-3 -33 -13
-3 -34 -13
-3 -35 -13
-3 -36 -13
-3 -37 -13
-3 -38 -13
-3 -33 -14
-3 -34 -14
-3 -35 -14
-3 -36 -14
-3 -37 -14
-3 -34 -15
-3 -35 -15
-3 -36 -15
-4 -33 -9
-4 -34 -9
-4 -35 -9
-4 -36 -9
-4 -37 -9
-4 -32 -10
-4 -33 -10
-4 -34 -10
-4 -35 -10
-4 -36 -10
-4 -37 -10
-4 -38 -10
-4 -32 -11
-4 -33 -11
-4 -34 -11
-4 -35 -11
-4 -36 -11
-4 -37 -11
-4 -38 -11
-4 -32 -12
-4 -33 -12
-4 -34 -12
-4 -35 -12
-4 -36 -12
-4 -37 -12
-4 -38 -12
-4 -32 -13
-4 -33 -13
-4 -34 -13
-4 -35 -13
-4 -36 -13
-4 -37 -13
-4 -38 -13
-4 -32 -14
-4 -33 -14
-4 -34 -14
-4 -35 -14
-4 -36 -14
-4 -37 -14
-4 -38 -14
-4 -33 -15
-4 -34 -15
-4 -35 -15
-4 -36 -15
-4 -37 -15
-5 -35 -8
-5 -33 -9
-5 -34 -9
-5 -35 -9
-5 -36 -9
-5 -37 -9
-5 -32 -10
-5 -33 -10
-5 -34 -10
-5 -35 -10
-5 -36 -10
-5 -37 -10
-5 -38 -10
-5 -32 -11
-5 -33 -11
-5 -34 -11
-5 -35 -11
-5 -36 -11
-5 -37 -11
-5 -38 -11
-5 -31 -12
-5 -32 -12
-5 -33 -12
-5 -34 -12
-5 -35 -12
-5 -36 -12
-5 -37 -12
-5 -38 -12
-5 -39 -12
-5 -32 -13
-5 -33 -13
-5 -34 -13
-5 -35 -13
-5 -36 -13
-5 -37 -13
-5 -38 -13
-5 -32 -14
-5 -33 -14
-5 -34 -14
-5 -35 -14
-5 -36 -14
-5 -37 -14
-5 -38 -14
-5 -33 -15
-5 -34 -15
-5 -35 -15
-5 -36 -15
-5 -37 -15
-5 -35 -16
-6 -33 -9
-6 -34 -9
-6 -35 -9
-6 -36 -9
-6 -37 -9
-6 -32 -10
-6 -33 -10
-6 -34 -10
-6 -35 -10
-6 -36 -10
-6 -37 -10
-6 -38 -10
-6 -32 -11
-6 -33 -11
-6 -34 -11
-6 -35 -11
-6 -36 -11
-6 -37 -11
-6 -38 -11
-6 -32 -12
-6 -33 -12
-6 -34 -12
-6 -35 -12
-6 -36 -12
-6 -37 -12
-6 -38 -12
-6 -32 -13
-6 -33 -13
-6 -34 -13
-6 -35 -13
-6 -36 -13
-6 -37 -13
-6 -38 -13
-6 -32 -14
-6 -33 -14
-6 -34 -14
-6 -35 -14
-6 -36 -14
-6 -37 -14
-6 -38 -14
-6 -33 -15
-6 -34 -15
-6 -35 -15
-6 -36 -15
-6 -37 -15
-7 -34 -9
-7 -35 -9
-7 -36 -9
-7 -33 -10
-7 -34 -10
-7 -35 -10
-7 -36 -10
-7 -37 -10
-7 -32 -11
-7 -33 -11
-7 -34 -11
-7 -35 -11
-7 -36 -11
-7 -37 -11
-7 -38 -11
-7 -32 -12
-7 -33 -12
-7 -34 -12
-7 -35 -12
-7 -36 -12
-7 -37 -12
-7 -38 -12
-7 -32 -13
-7 -33 -13
-7 -34 -13
-7 -35 -13
-7 -36 -13
-7 -37 -13
-7 -38 -13
-7 -33 -14
-7 -34 -14
-7 -35 -14
-7 -36 -14
-7 -37 -14
-7 -34 -15
-7 -35 -15
-7 -36 -15
-8 -34 -10
-8 -35 -10
-8 -36 -10
-8 -33 -11
-8 -34 -11
-8 -35 -11
-8 -36 -11
-8 -37 -11
-8 -33 -12
-8 -34 -12
-8 -35 -12
-8 -36 -12
-8 -37 -12
-8 -33 -13
-8 -34 -13
-8 -35 -13
-8 -36 -13
-8 -37 -13
-8 -34 -14
-8 -35 -14
-8 -36 -14
-9 -35 -12

NameOfVOI:  S005_MGBs
ColorOfVOI: 0 0 255

NrOfVoxels: 514
18 -28 -6
17 -27 -4
17 -28 -4
17 -29 -4
17 -26 -5
17 -27 -5
17 -28 -5
17 -29 -5
17 -30 -5
17 -26 -6
17 -27 -6
17 -28 -6
17 -29 -6
17 -30 -6
17 -26 -7
17 -27 -7
17 -28 -7
17 -29 -7
17 -30 -7
17 -27 -8
17 -28 -8
17 -29 -8
16 -27 -3
16 -28 -3
16 -29 -3
16 -26 -4
16 -27 -4
16 -28 -4
16 -29 -4
16 -30 -4
16 -25 -5
16 -26 -5
16 -27 -5
16 -28 -5
16 -29 -5
16 -30 -5
16 -31 -5
16 -25 -6
16 -26 -6
16 -27 -6
16 -28 -6
16 -29 -6
16 -30 -6
16 -31 -6
16 -25 -7
16 -26 -7
16 -27 -7
16 -28 -7
16 -29 -7
16 -30 -7
16 -31 -7
16 -26 -8
16 -27 -8
16 -28 -8
16 -29 -8
16 -30 -8
16 -27 -9
16 -28 -9
16 -29 -9
15 -26 -3
15 -27 -3
15 -28 -3
15 -29 -3
15 -30 -3
15 -25 -4
15 -26 -4
15 -27 -4
15 -28 -4
15 -29 -4
15 -30 -4
15 -31 -4
15 -25 -5
15 -26 -5
15 -27 -5
15 -28 -5
15 -29 -5
15 -30 -5
15 -31 -5
15 -25 -6
15 -26 -6
15 -27 -6
15 -28 -6
15 -29 -6
15 -30 -6
15 -31 -6
15 -25 -7
15 -26 -7
15 -27 -7
15 -28 -7
15 -29 -7
15 -30 -7
15 -31 -7
15 -25 -8
15 -26 -8
15 -27 -8
15 -28 -8
15 -29 -8
15 -30 -8
15 -31 -8
15 -26 -9
15 -27 -9
15 -28 -9
15 -29 -9
15 -30 -9
14 -28 -2
14 -26 -3
14 -27 -3
14 -28 -3
14 -29 -3
14 -30 -3
14 -25 -4
14 -26 -4
14 -27 -4
14 -28 -4
14 -29 -4
14 -30 -4
14 -31 -4
14 -25 -5
14 -26 -5
14 -27 -5
14 -28 -5
14 -29 -5
14 -30 -5
14 -31 -5
14 -24 -6
14 -25 -6
14 -26 -6
14 -27 -6
14 -28 -6
14 -29 -6
14 -30 -6
14 -31 -6
14 -32 -6
14 -25 -7
14 -26 -7
14 -27 -7
14 -28 -7
14 -29 -7
14 -30 -7
14 -31 -7
14 -25 -8
14 -26 -8
14 -27 -8
14 -28 -8
14 -29 -8
14 -30 -8
14 -31 -8
14 -26 -9
14 -27 -9
14 -28 -9
14 -29 -9
14 -30 -9
14 -28 -10
13 -26 -3
13 -27 -3
13 -28 -3
13 -29 -3
13 -30 -3
13 -25 -4
13 -26 -4
13 -27 -4
13 -28 -4
13 -29 -4
13 -30 -4
13 -31 -4
13 -25 -5
13 -26 -5
13 -27 -5
13 -28 -5
13 -29 -5
13 -30 -5
13 -31 -5
13 -25 -6
13 -26 -6
13 -27 -6
13 -28 -6
13 -29 -6
13 -30 -6
13 -31 -6
13 -25 -7
13 -26 -7
13 -27 -7
13 -28 -7
13 -29 -7
13 -30 -7
13 -31 -7
13 -25 -8
13 -26 -8
13 -27 -8
13 -28 -8
13 -29 -8
13 -30 -8
13 -31 -8
13 -26 -9
13 -27 -9
13 -28 -9
13 -29 -9
13 -30 -9
12 -27 -3
12 -28 -3
12 -29 -3
12 -26 -4
12 -27 -4
12 -28 -4
12 -29 -4
12 -30 -4
12 -25 -5
12 -26 -5
12 -27 -5
12 -28 -5
12 -29 -5
12 -30 -5
12 -31 -5
12 -25 -6
12 -26 -6
12 -27 -6
12 -28 -6
12 -29 -6
12 -30 -6
12 -31 -6
12 -25 -7
12 -26 -7
12 -27 -7
12 -28 -7
12 -29 -7
12 -30 -7
12 -31 -7
12 -26 -8
12 -27 -8
12 -28 -8
12 -29 -8
12 -30 -8
12 -27 -9
12 -28 -9
12 -29 -9
11 -27 -4
11 -28 -4
11 -29 -4
11 -26 -5
11 -27 -5
11 -28 -5
11 -29 -5
11 -30 -5
11 -26 -6
11 -27 -6
11 -28 -6
11 -29 -6
11 -30 -6
11 -26 -7
11 -27 -7
11 -28 -7
11 -29 -7
11 -30 -7
11 -27 -8
11 -28 -8
11 -29 -8
10 -28 -6
-8 -26 -6
-9 -25 -4
-9 -26 -4
-9 -27 -4
-9 -24 -5
-9 -25 -5
-9 -26 -5
-9 -27 -5
-9 -28 -5
-9 -24 -6
-9 -25 -6
-9 -26 -6
-9 -27 -6
-9 -28 -6
-9 -24 -7
-9 -25 -7
-9 -26 -7
-9 -27 -7
-9 -28 -7
-9 -25 -8
-9 -26 -8
-9 -27 -8
-10 -25 -3
-10 -26 -3
-10 -27 -3
-10 -24 -4
-10 -25 -4
-10 -26 -4
-10 -27 -4
-10 -28 -4
-10 -23 -5
-10 -24 -5
-10 -25 -5
-10 -26 -5
-10 -27 -5
-10 -28 -5
-10 -29 -5
-10 -23 -6
-10 -24 -6
-10 -25 -6
-10 -26 -6
-10 -27 -6
-10 -28 -6
-10 -29 -6
-10 -23 -7
-10 -24 -7
-10 -25 -7
-10 -26 -7
-10 -27 -7
-10 -28 -7
-10 -29 -7
-10 -24 -8
-10 -25 -8
-10 -26 -8
-10 -27 -8
-10 -28 -8
-10 -25 -9
-10 -26 -9
-10 -27 -9
-11 -24 -3
-11 -25 -3
-11 -26 -3
-11 -27 -3
-11 -28 -3
-11 -23 -4
-11 -24 -4
-11 -25 -4
-11 -26 -4
-11 -27 -4
-11 -28 -4
-11 -29 -4
-11 -23 -5
-11 -24 -5
-11 -25 -5
-11 -26 -5
-11 -27 -5
-11 -28 -5
-11 -29 -5
-11 -23 -6
-11 -24 -6
-11 -25 -6
-11 -26 -6
-11 -27 -6
-11 -28 -6
-11 -29 -6
-11 -23 -7
-11 -24 -7
-11 -25 -7
-11 -26 -7
-11 -27 -7
-11 -28 -7
-11 -29 -7
-11 -23 -8
-11 -24 -8
-11 -25 -8
-11 -26 -8
-11 -27 -8
-11 -28 -8
-11 -29 -8
-11 -24 -9
-11 -25 -9
-11 -26 -9
-11 -27 -9
-11 -28 -9
-12 -26 -2
-12 -24 -3
-12 -25 -3
-12 -26 -3
-12 -27 -3
-12 -28 -3
-12 -23 -4
-12 -24 -4
-12 -25 -4
-12 -26 -4
-12 -27 -4
-12 -28 -4
-12 -29 -4
-12 -23 -5
-12 -24 -5
-12 -25 -5
-12 -26 -5
-12 -27 -5
-12 -28 -5
-12 -29 -5
-12 -22 -6
-12 -23 -6
-12 -24 -6
-12 -25 -6
-12 -26 -6
-12 -27 -6
-12 -28 -6
-12 -29 -6
-12 -30 -6
-12 -23 -7
-12 -24 -7
-12 -25 -7
-12 -26 -7
-12 -27 -7
-12 -28 -7
-12 -29 -7
-12 -23 -8
-12 -24 -8
-12 -25 -8
-12 -26 -8
-12 -27 -8
-12 -28 -8
-12 -29 -8
-12 -24 -9
-12 -25 -9
-12 -26 -9
-12 -27 -9
-12 -28 -9
-12 -26 -10
-13 -24 -3
-13 -25 -3
-13 -26 -3
-13 -27 -3
-13 -28 -3
-13 -23 -4
-13 -24 -4
-13 -25 -4
-13 -26 -4
-13 -27 -4
-13 -28 -4
-13 -29 -4
-13 -23 -5
-13 -24 -5
-13 -25 -5
-13 -26 -5
-13 -27 -5
-13 -28 -5
-13 -29 -5
-13 -23 -6
-13 -24 -6
-13 -25 -6
-13 -26 -6
-13 -27 -6
-13 -28 -6
-13 -29 -6
-13 -23 -7
-13 -24 -7
-13 -25 -7
-13 -26 -7
-13 -27 -7
-13 -28 -7
-13 -29 -7
-13 -23 -8
-13 -24 -8
-13 -25 -8
-13 -26 -8
-13 -27 -8
-13 -28 -8
-13 -29 -8
-13 -24 -9
-13 -25 -9
-13 -26 -9
-13 -27 -9
-13 -28 -9
-14 -25 -3
-14 -26 -3
-14 -27 -3
-14 -24 -4
-14 -25 -4
-14 -26 -4
-14 -27 -4
-14 -28 -4
-14 -23 -5
-14 -24 -5
-14 -25 -5
-14 -26 -5
-14 -27 -5
-14 -28 -5
-14 -29 -5
-14 -23 -6
-14 -24 -6
-14 -25 -6
-14 -26 -6
-14 -27 -6
-14 -28 -6
-14 -29 -6
-14 -23 -7
-14 -24 -7
-14 -25 -7
-14 -26 -7
-14 -27 -7
-14 -28 -7
-14 -29 -7
-14 -24 -8
-14 -25 -8
-14 -26 -8
-14 -27 -8
-14 -28 -8
-14 -25 -9
-14 -26 -9
-14 -27 -9
-15 -25 -4
-15 -26 -4
-15 -27 -4
-15 -24 -5
-15 -25 -5
-15 -26 -5
-15 -27 -5
-15 -28 -5
-15 -24 -6
-15 -25 -6
-15 -26 -6
-15 -27 -6
-15 -28 -6
-15 -24 -7
-15 -25 -7
-15 -26 -7
-15 -27 -7
-15 -28 -7
-15 -25 -8
-15 -26 -8
-15 -27 -8
-16 -26 -6

NameOfVOI:  S005_SOCs_CNs
ColorOfVOI: 200 100 200

NrOfVoxels: 1014
20 -35 -37
19 -34 -35
19 -35 -35
19 -36 -35
19 -33 -36
19 -34 -36
19 -35 -36
19 -36 -36
19 -37 -36
19 -33 -37
19 -34 -37
19 -35 -37
19 -36 -37
19 -37 -37
19 -33 -38
19 -34 -38
19 -35 -38
19 -36 -38
19 -37 -38
19 -34 -39
19 -35 -39
19 -36 -39
18 -34 -34
18 -35 -34
18 -36 -34
18 -33 -35
18 -34 -35
18 -35 -35
18 -36 -35
18 -37 -35
18 -32 -36
18 -33 -36
18 -34 -36
18 -35 -36
18 -36 -36
18 -37 -36
18 -38 -36
18 -32 -37
18 -33 -37
18 -34 -37
18 -35 -37
18 -36 -37
18 -37 -37
18 -38 -37
18 -32 -38
18 -33 -38
18 -34 -38
18 -35 -38
18 -36 -38
18 -37 -38
18 -38 -38
18 -33 -39
18 -34 -39
18 -35 -39
18 -36 -39
18 -37 -39
18 -34 -40
18 -35 -40
18 -36 -40
17 -33 -34
17 -34 -34
17 -35 -34
17 -36 -34
17 -37 -34
17 -32 -35
17 -33 -35
17 -34 -35
17 -35 -35
17 -36 -35
17 -37 -35
17 -38 -35
17 -32 -36
17 -33 -36
17 -34 -36
17 -35 -36
17 -36 -36
17 -37 -36
17 -38 -36
17 -32 -37
17 -33 -37
17 -34 -37
17 -35 -37
17 -36 -37
17 -37 -37
17 -38 -37
17 -32 -38
17 -33 -38
17 -34 -38
17 -35 -38
17 -36 -38
17 -37 -38
17 -38 -38
17 -32 -39
17 -33 -39
17 -34 -39
17 -35 -39
17 -36 -39
17 -37 -39
17 -38 -39
17 -33 -40
17 -34 -40
17 -35 -40
17 -36 -40
17 -37 -40
16 -35 -33
16 -33 -34
16 -34 -34
16 -35 -34
16 -36 -34
16 -37 -34
16 -32 -35
16 -33 -35
16 -34 -35
16 -35 -35
16 -36 -35
16 -37 -35
16 -38 -35
16 -32 -36
16 -33 -36
16 -34 -36
16 -35 -36
16 -36 -36
16 -37 -36
16 -38 -36
16 -31 -37
16 -32 -37
16 -33 -37
16 -34 -37
16 -35 -37
16 -36 -37
16 -37 -37
16 -38 -37
16 -39 -37
16 -32 -38
16 -33 -38
16 -34 -38
16 -35 -38
16 -36 -38
16 -37 -38
16 -38 -38
16 -32 -39
16 -33 -39
16 -34 -39
16 -35 -39
16 -36 -39
16 -37 -39
16 -38 -39
16 -33 -40
16 -34 -40
16 -35 -40
16 -36 -40
16 -37 -40
16 -35 -41
15 -33 -34
15 -34 -34
15 -35 -34
15 -36 -34
15 -37 -34
15 -32 -35
15 -33 -35
15 -34 -35
15 -35 -35
15 -36 -35
15 -37 -35
15 -38 -35
15 -32 -36
15 -33 -36
15 -34 -36
15 -35 -36
15 -36 -36
15 -37 -36
15 -38 -36
15 -32 -37
15 -33 -37
15 -34 -37
15 -35 -37
15 -36 -37
15 -37 -37
15 -38 -37
15 -40 -37
15 -32 -38
15 -33 -38
15 -34 -38
15 -35 -38
15 -36 -38
15 -37 -38
15 -38 -38
15 -32 -39
15 -33 -39
15 -34 -39
15 -35 -39
15 -36 -39
15 -37 -39
15 -38 -39
15 -33 -40
15 -34 -40
15 -35 -40
15 -36 -40
15 -37 -40
14 -34 -34
14 -35 -34
14 -36 -34
14 -33 -35
14 -34 -35
14 -35 -35
14 -36 -35
14 -37 -35
14 -39 -35
14 -40 -35
14 -41 -35
14 -32 -36
14 -33 -36
14 -34 -36
14 -35 -36
14 -36 -36
14 -37 -36
14 -38 -36
14 -39 -36
14 -40 -36
14 -41 -36
14 -42 -36
14 -32 -37
14 -33 -37
14 -34 -37
14 -35 -37
14 -36 -37
14 -37 -37
14 -38 -37
14 -39 -37
14 -40 -37
14 -41 -37
14 -42 -37
14 -32 -38
14 -33 -38
14 -34 -38
14 -35 -38
14 -36 -38
14 -37 -38
14 -38 -38
14 -39 -38
14 -40 -38
14 -41 -38
14 -42 -38
14 -33 -39
14 -34 -39
14 -35 -39
14 -36 -39
14 -37 -39
14 -39 -39
14 -40 -39
14 -41 -39
14 -34 -40
14 -35 -40
14 -36 -40
13 -39 -34
13 -40 -34
13 -41 -34
13 -34 -35
13 -35 -35
13 -36 -35
13 -38 -35
13 -39 -35
13 -40 -35
13 -41 -35
13 -42 -35
13 -33 -36
13 -34 -36
13 -35 -36
13 -36 -36
13 -37 -36
13 -38 -36
13 -39 -36
13 -40 -36
13 -41 -36
13 -42 -36
13 -43 -36
13 -33 -37
13 -34 -37
13 -35 -37
13 -36 -37
13 -37 -37
13 -38 -37
13 -39 -37
13 -40 -37
13 -41 -37
13 -42 -37
13 -43 -37
13 -33 -38
13 -34 -38
13 -35 -38
13 -36 -38
13 -37 -38
13 -38 -38
13 -39 -38
13 -40 -38
13 -41 -38
13 -42 -38
13 -43 -38
13 -34 -39
13 -35 -39
13 -36 -39
13 -38 -39
13 -39 -39
13 -40 -39
13 -41 -39
13 -42 -39
13 -39 -40
13 -40 -40
13 -41 -40
12 -38 -34
12 -39 -34
12 -40 -34
12 -41 -34
12 -42 -34
12 -37 -35
12 -38 -35
12 -39 -35
12 -40 -35
12 -41 -35
12 -42 -35
12 -43 -35
12 -37 -36
12 -38 -36
12 -39 -36
12 -40 -36
12 -41 -36
12 -42 -36
12 -43 -36
12 -35 -37
12 -37 -37
12 -38 -37
12 -39 -37
12 -40 -37
12 -41 -37
12 -42 -37
12 -43 -37
12 -37 -38
12 -38 -38
12 -39 -38
12 -40 -38
12 -41 -38
12 -42 -38
12 -43 -38
12 -37 -39
12 -38 -39
12 -39 -39
12 -40 -39
12 -41 -39
12 -42 -39
12 -43 -39
12 -38 -40
12 -39 -40
12 -40 -40
12 -41 -40
12 -42 -40
11 -40 -33
11 -38 -34
11 -39 -34
11 -40 -34
11 -41 -34
11 -42 -34
11 -37 -35
11 -38 -35
11 -39 -35
11 -40 -35
11 -41 -35
11 -42 -35
11 -43 -35
11 -37 -36
11 -38 -36
11 -39 -36
11 -40 -36
11 -41 -36
11 -42 -36
11 -43 -36
11 -36 -37
11 -37 -37
11 -38 -37
11 -39 -37
11 -40 -37
11 -41 -37
11 -42 -37
11 -43 -37
11 -44 -37
11 -37 -38
11 -38 -38
11 -39 -38
11 -40 -38
11 -41 -38
11 -42 -38
11 -43 -38
11 -37 -39
11 -38 -39
11 -39 -39
11 -40 -39
11 -41 -39
11 -42 -39
11 -43 -39
11 -38 -40
11 -39 -40
11 -40 -40
11 -41 -40
11 -42 -40
11 -40 -41
10 -38 -34
10 -39 -34
10 -40 -34
10 -41 -34
10 -42 -34
10 -37 -35
10 -38 -35
10 -39 -35
10 -40 -35
10 -41 -35
10 -42 -35
10 -43 -35
10 -37 -36
10 -38 -36
10 -39 -36
10 -40 -36
10 -41 -36
10 -42 -36
10 -43 -36
10 -37 -37
10 -38 -37
10 -39 -37
10 -40 -37
10 -41 -37
10 -42 -37
10 -43 -37
10 -37 -38
10 -38 -38
10 -39 -38
10 -40 -38
10 -41 -38
10 -42 -38
10 -43 -38
10 -37 -39
10 -38 -39
10 -39 -39
10 -40 -39
10 -41 -39
10 -42 -39
10 -43 -39
10 -38 -40
10 -39 -40
10 -40 -40
10 -41 -40
10 -42 -40
9 -39 -34
9 -40 -34
9 -41 -34
9 -38 -35
9 -39 -35
9 -40 -35
9 -41 -35
9 -42 -35
9 -37 -36
9 -38 -36
9 -39 -36
9 -40 -36
9 -41 -36
9 -42 -36
9 -43 -36
9 -37 -37
9 -38 -37
9 -39 -37
9 -40 -37
9 -41 -37
9 -42 -37
9 -43 -37
9 -37 -38
9 -38 -38
9 -39 -38
9 -40 -38
9 -41 -38
9 -42 -38
9 -43 -38
9 -38 -39
9 -39 -39
9 -40 -39
9 -41 -39
9 -42 -39
9 -39 -40
9 -40 -40
9 -41 -40
8 -39 -35
8 -40 -35
8 -41 -35
8 -38 -36
8 -39 -36
8 -40 -36
8 -41 -36
8 -42 -36
8 -38 -37
8 -39 -37
8 -40 -37
8 -41 -37
8 -42 -37
8 -38 -38
8 -39 -38
8 -40 -38
8 -41 -38
8 -42 -38
8 -39 -39
8 -40 -39
8 -41 -39
7 -40 -37
-6 -39 -37
-7 -38 -35
-7 -39 -35
-7 -40 -35
-7 -37 -36
-7 -38 -36
-7 -39 -36
-7 -40 -36
-7 -41 -36
-7 -37 -37
-7 -38 -37
-7 -39 -37
-7 -40 -37
-7 -41 -37
-7 -37 -38
-7 -38 -38
-7 -39 -38
-7 -40 -38
-7 -41 -38
-7 -38 -39
-7 -39 -39
-7 -40 -39
-8 -38 -34
-8 -39 -34
-8 -40 -34
-8 -37 -35
-8 -38 -35
-8 -39 -35
-8 -40 -35
-8 -41 -35
-8 -36 -36
-8 -37 -36
-8 -38 -36
-8 -39 -36
-8 -40 -36
-8 -41 -36
-8 -42 -36
-8 -36 -37
-8 -37 -37
-8 -38 -37
-8 -39 -37
-8 -40 -37
-8 -41 -37
-8 -42 -37
-8 -36 -38
-8 -37 -38
-8 -38 -38
-8 -39 -38
-8 -40 -38
-8 -41 -38
-8 -42 -38
-8 -37 -39
-8 -38 -39
-8 -39 -39
-8 -40 -39
-8 -41 -39
-8 -38 -40
-8 -39 -40
-8 -40 -40
-9 -37 -34
-9 -38 -34
-9 -39 -34
-9 -40 -34
-9 -41 -34
-9 -36 -35
-9 -37 -35
-9 -38 -35
-9 -39 -35
-9 -40 -35
-9 -41 -35
-9 -42 -35
-9 -36 -36
-9 -37 -36
-9 -38 -36
-9 -39 -36
-9 -40 -36
-9 -41 -36
-9 -42 -36
-9 -33 -37
-9 -36 -37
-9 -37 -37
-9 -38 -37
-9 -39 -37
-9 -40 -37
-9 -41 -37
-9 -42 -37
-9 -36 -38
-9 -37 -38
-9 -38 -38
-9 -39 -38
-9 -40 -38
-9 -41 -38
-9 -42 -38
-9 -36 -39
-9 -37 -39
-9 -38 -39
-9 -39 -39
-9 -40 -39
-9 -41 -39
-9 -42 -39
-9 -37 -40
-9 -38 -40
-9 -39 -40
-9 -40 -40
-9 -41 -40
-10 -39 -33
-10 -37 -34
-10 -38 -34
-10 -39 -34
-10 -40 -34
-10 -41 -34
-10 -32 -35
-10 -33 -35
-10 -34 -35
-10 -36 -35
-10 -37 -35
-10 -38 -35
-10 -39 -35
-10 -40 -35
-10 -41 -35
-10 -42 -35
-10 -31 -36
-10 -32 -36
-10 -33 -36
-10 -34 -36
-10 -35 -36
-10 -36 -36
-10 -37 -36
-10 -38 -36
-10 -39 -36
-10 -40 -36
-10 -41 -36
-10 -42 -36
-10 -31 -37
-10 -32 -37
-10 -33 -37
-10 -34 -37
-10 -35 -37
-10 -36 -37
-10 -37 -37
-10 -38 -37
-10 -39 -37
-10 -40 -37
-10 -41 -37
-10 -42 -37
-10 -43 -37
-10 -31 -38
-10 -32 -38
-10 -33 -38
-10 -34 -38
-10 -35 -38
-10 -36 -38
-10 -37 -38
-10 -38 -38
-10 -39 -38
-10 -40 -38
-10 -41 -38
-10 -42 -38
-10 -32 -39
-10 -33 -39
-10 -34 -39
-10 -36 -39
-10 -37 -39
-10 -38 -39
-10 -39 -39
-10 -40 -39
-10 -41 -39
-10 -42 -39
-10 -37 -40
-10 -38 -40
-10 -39 -40
-10 -40 -40
-10 -41 -40
-10 -39 -41
-11 -32 -34
-11 -33 -34
-11 -34 -34
-11 -37 -34
-11 -38 -34
-11 -39 -34
-11 -40 -34
-11 -41 -34
-11 -31 -35
-11 -32 -35
-11 -33 -35
-11 -34 -35
-11 -35 -35
-11 -36 -35
-11 -37 -35
-11 -38 -35
-11 -39 -35
-11 -40 -35
-11 -41 -35
-11 -42 -35
-11 -30 -36
-11 -31 -36
-11 -32 -36
-11 -33 -36
-11 -34 -36
-11 -35 -36
-11 -36 -36
-11 -37 -36
-11 -38 -36
-11 -39 -36
-11 -40 -36
-11 -41 -36
-11 -42 -36
-11 -30 -37
-11 -31 -37
-11 -32 -37
-11 -33 -37
-11 -34 -37
-11 -35 -37
-11 -36 -37
-11 -37 -37
-11 -38 -37
-11 -39 -37
-11 -40 -37
-11 -41 -37
-11 -42 -37
-11 -30 -38
-11 -31 -38
-11 -32 -38
-11 -33 -38
-11 -34 -38
-11 -35 -38
-11 -36 -38
-11 -37 -38
-11 -38 -38
-11 -39 -38
-11 -40 -38
-11 -41 -38
-11 -42 -38
-11 -31 -39
-11 -32 -39
-11 -33 -39
-11 -34 -39
-11 -35 -39
-11 -36 -39
-11 -37 -39
-11 -38 -39
-11 -39 -39
-11 -40 -39
-11 -41 -39
-11 -42 -39
-11 -32 -40
-11 -33 -40
-11 -34 -40
-11 -37 -40
-11 -38 -40
-11 -39 -40
-11 -40 -40
-11 -41 -40
-12 -31 -34
-12 -32 -34
-12 -33 -34
-12 -34 -34
-12 -35 -34
-12 -38 -34
-12 -39 -34
-12 -40 -34
-12 -30 -35
-12 -31 -35
-12 -32 -35
-12 -33 -35
-12 -34 -35
-12 -35 -35
-12 -36 -35
-12 -37 -35
-12 -38 -35
-12 -39 -35
-12 -40 -35
-12 -41 -35
-12 -30 -36
-12 -31 -36
-12 -32 -36
-12 -33 -36
-12 -34 -36
-12 -35 -36
-12 -36 -36
-12 -37 -36
-12 -38 -36
-12 -39 -36
-12 -40 -36
-12 -41 -36
-12 -42 -36
-12 -30 -37
-12 -31 -37
-12 -32 -37
-12 -33 -37
-12 -34 -37
-12 -35 -37
-12 -36 -37
-12 -37 -37
-12 -38 -37
-12 -39 -37
-12 -40 -37
-12 -41 -37
-12 -42 -37
-12 -30 -38
-12 -31 -38
-12 -32 -38
-12 -33 -38
-12 -34 -38
-12 -35 -38
-12 -36 -38
-12 -37 -38
-12 -38 -38
-12 -39 -38
-12 -40 -38
-12 -41 -38
-12 -42 -38
-12 -30 -39
-12 -31 -39
-12 -32 -39
-12 -33 -39
-12 -34 -39
-12 -35 -39
-12 -36 -39
-12 -37 -39
-12 -38 -39
-12 -39 -39
-12 -40 -39
-12 -41 -39
-12 -31 -40
-12 -32 -40
-12 -33 -40
-12 -34 -40
-12 -35 -40
-12 -38 -40
-12 -39 -40
-12 -40 -40
-13 -33 -33
-13 -31 -34
-13 -32 -34
-13 -33 -34
-13 -34 -34
-13 -35 -34
-13 -30 -35
-13 -31 -35
-13 -32 -35
-13 -33 -35
-13 -34 -35
-13 -35 -35
-13 -36 -35
-13 -38 -35
-13 -39 -35
-13 -40 -35
-13 -30 -36
-13 -31 -36
-13 -32 -36
-13 -33 -36
-13 -34 -36
-13 -35 -36
-13 -36 -36
-13 -37 -36
-13 -38 -36
-13 -39 -36
-13 -40 -36
-13 -41 -36
-13 -29 -37
-13 -30 -37
-13 -31 -37
-13 -32 -37
-13 -33 -37
-13 -34 -37
-13 -35 -37
-13 -36 -37
-13 -37 -37
-13 -38 -37
-13 -39 -37
-13 -40 -37
-13 -41 -37
-13 -30 -38
-13 -31 -38
-13 -32 -38
-13 -33 -38
-13 -34 -38
-13 -35 -38
-13 -36 -38
-13 -37 -38
-13 -38 -38
-13 -39 -38
-13 -40 -38
-13 -41 -38
-13 -30 -39
-13 -31 -39
-13 -32 -39
-13 -33 -39
-13 -34 -39
-13 -35 -39
-13 -36 -39
-13 -38 -39
-13 -39 -39
-13 -40 -39
-13 -31 -40
-13 -32 -40
-13 -33 -40
-13 -34 -40
-13 -35 -40
-13 -33 -41
-14 -31 -34
-14 -32 -34
-14 -33 -34
-14 -34 -34
-14 -35 -34
-14 -30 -35
-14 -31 -35
-14 -32 -35
-14 -33 -35
-14 -34 -35
-14 -35 -35
-14 -36 -35
-14 -30 -36
-14 -31 -36
-14 -32 -36
-14 -33 -36
-14 -34 -36
-14 -35 -36
-14 -36 -36
-14 -30 -37
-14 -31 -37
-14 -32 -37
-14 -33 -37
-14 -34 -37
-14 -35 -37
-14 -36 -37
-14 -39 -37
-14 -30 -38
-14 -31 -38
-14 -32 -38
-14 -33 -38
-14 -34 -38
-14 -35 -38
-14 -36 -38
-14 -30 -39
-14 -31 -39
-14 -32 -39
-14 -33 -39
-14 -34 -39
-14 -35 -39
-14 -36 -39
-14 -31 -40
-14 -32 -40
-14 -33 -40
-14 -34 -40
-14 -35 -40
-15 -32 -34
-15 -33 -34
-15 -34 -34
-15 -31 -35
-15 -32 -35
-15 -33 -35
-15 -34 -35
-15 -35 -35
-15 -30 -36
-15 -31 -36
-15 -32 -36
-15 -33 -36
-15 -34 -36
-15 -35 -36
-15 -36 -36
-15 -30 -37
-15 -31 -37
-15 -32 -37
-15 -33 -37
-15 -34 -37
-15 -35 -37
-15 -36 -37
-15 -30 -38
-15 -31 -38
-15 -32 -38
-15 -33 -38
-15 -34 -38
-15 -35 -38
-15 -36 -38
-15 -31 -39
-15 -32 -39
-15 -33 -39
-15 -34 -39
-15 -35 -39
-15 -32 -40
-15 -33 -40
-15 -34 -40
-16 -32 -35
-16 -33 -35
-16 -34 -35
-16 -31 -36
-16 -32 -36
-16 -33 -36
-16 -34 -36
-16 -35 -36
-16 -31 -37
-16 -32 -37
-16 -33 -37
-16 -34 -37
-16 -35 -37
-16 -31 -38
-16 -32 -38
-16 -33 -38
-16 -34 -38
-16 -35 -38
-16 -32 -39
-16 -33 -39
-16 -34 -39
-17 -33 -37

NameOfVOI:  S006_ICs
ColorOfVOI: 255 0 0

NrOfVoxels: 514
9 -36 -10
8 -35 -8
8 -36 -8
8 -37 -8
8 -34 -9
8 -35 -9
8 -36 -9
8 -37 -9
8 -38 -9
8 -34 -10
8 -35 -10
8 -36 -10
8 -37 -10
8 -38 -10
8 -34 -11
8 -35 -11
8 -36 -11
8 -37 -11
8 -38 -11
8 -35 -12
8 -36 -12
8 -37 -12
7 -35 -7
7 -36 -7
7 -37 -7
7 -34 -8
7 -35 -8
7 -36 -8
7 -37 -8
7 -38 -8
7 -33 -9
7 -34 -9
7 -35 -9
7 -36 -9
7 -37 -9
7 -38 -9
7 -39 -9
7 -33 -10
7 -34 -10
7 -35 -10
7 -36 -10
7 -37 -10
7 -38 -10
7 -39 -10
7 -33 -11
7 -34 -11
7 -35 -11
7 -36 -11
7 -37 -11
7 -38 -11
7 -39 -11
7 -34 -12
7 -35 -12
7 -36 -12
7 -37 -12
7 -38 -12
7 -35 -13
7 -36 -13
7 -37 -13
6 -34 -7
6 -35 -7
6 -36 -7
6 -37 -7
6 -38 -7
6 -33 -8
6 -34 -8
6 -35 -8
6 -36 -8
6 -37 -8
6 -38 -8
6 -39 -8
6 -33 -9
6 -34 -9
6 -35 -9
6 -36 -9
6 -37 -9
6 -38 -9
6 -39 -9
6 -33 -10
6 -34 -10
6 -35 -10
6 -36 -10
6 -37 -10
6 -38 -10
6 -39 -10
6 -33 -11
6 -34 -11
6 -35 -11
6 -36 -11
6 -37 -11
6 -38 -11
6 -39 -11
6 -33 -12
6 -34 -12
6 -35 -12
6 -36 -12
6 -37 -12
6 -38 -12
6 -39 -12
6 -34 -13
6 -35 -13
6 -36 -13
6 -37 -13
6 -38 -13
5 -36 -6
5 -34 -7
5 -35 -7
5 -36 -7
5 -37 -7
5 -38 -7
5 -33 -8
5 -34 -8
5 -35 -8
5 -36 -8
5 -37 -8
5 -38 -8
5 -39 -8
5 -33 -9
5 -34 -9
5 -35 -9
5 -36 -9
5 -37 -9
5 -38 -9
5 -39 -9
5 -32 -10
5 -33 -10
5 -34 -10
5 -35 -10
5 -36 -10
5 -37 -10
5 -38 -10
5 -39 -10
5 -40 -10
5 -33 -11
5 -34 -11
5 -35 -11
5 -36 -11
5 -37 -11
5 -38 -11
5 -39 -11
5 -33 -12
5 -34 -12
5 -35 -12
5 -36 -12
5 -37 -12
5 -38 -12
5 -39 -12
5 -34 -13
5 -35 -13
5 -36 -13
5 -37 -13
5 -38 -13
5 -36 -14
4 -34 -7
4 -35 -7
4 -36 -7
4 -37 -7
4 -38 -7
4 -33 -8
4 -34 -8
4 -35 -8
4 -36 -8
4 -37 -8
4 -38 -8
4 -39 -8
4 -33 -9
4 -34 -9
4 -35 -9
4 -36 -9
4 -37 -9
4 -38 -9
4 -39 -9
4 -33 -10
4 -34 -10
4 -35 -10
4 -36 -10
4 -37 -10
4 -38 -10
4 -39 -10
4 -33 -11
4 -34 -11
4 -35 -11
4 -36 -11
4 -37 -11
4 -38 -11
4 -39 -11
4 -33 -12
4 -34 -12
4 -35 -12
4 -36 -12
4 -37 -12
4 -38 -12
4 -39 -12
4 -34 -13
4 -35 -13
4 -36 -13
4 -37 -13
4 -38 -13
3 -35 -7
3 -36 -7
3 -37 -7
3 -34 -8
3 -35 -8
3 -36 -8
3 -37 -8
3 -38 -8
3 -33 -9
3 -34 -9
3 -35 -9
3 -36 -9
3 -37 -9
3 -38 -9
3 -39 -9
3 -33 -10
3 -34 -10
3 -35 -10
3 -36 -10
3 -37 -10
3 -38 -10
3 -39 -10
3 -33 -11
3 -34 -11
3 -35 -11
3 -36 -11
3 -37 -11
3 -38 -11
3 -39 -11
3 -34 -12
3 -35 -12
3 -36 -12
3 -37 -12
3 -38 -12
3 -35 -13
3 -36 -13
3 -37 -13
2 -35 -8
2 -36 -8
2 -37 -8
2 -34 -9
2 -35 -9
2 -36 -9
2 -37 -9
2 -38 -9
2 -34 -10
2 -35 -10
2 -36 -10
2 -37 -10
2 -38 -10
2 -34 -11
2 -35 -11
2 -36 -11
2 -37 -11
2 -38 -11
2 -35 -12
2 -36 -12
2 -37 -12
1 -36 -10
-1 -36 -10
-2 -35 -8
-2 -36 -8
-2 -37 -8
-2 -34 -9
-2 -35 -9
-2 -36 -9
-2 -37 -9
-2 -38 -9
-2 -34 -10
-2 -35 -10
-2 -36 -10
-2 -37 -10
-2 -38 -10
-2 -34 -11
-2 -35 -11
-2 -36 -11
-2 -37 -11
-2 -38 -11
-2 -35 -12
-2 -36 -12
-2 -37 -12
-3 -35 -7
-3 -36 -7
-3 -37 -7
-3 -34 -8
-3 -35 -8
-3 -36 -8
-3 -37 -8
-3 -38 -8
-3 -33 -9
-3 -34 -9
-3 -35 -9
-3 -36 -9
-3 -37 -9
-3 -38 -9
-3 -39 -9
-3 -33 -10
-3 -34 -10
-3 -35 -10
-3 -36 -10
-3 -37 -10
-3 -38 -10
-3 -39 -10
-3 -33 -11
-3 -34 -11
-3 -35 -11
-3 -36 -11
-3 -37 -11
-3 -38 -11
-3 -39 -11
-3 -34 -12
-3 -35 -12
-3 -36 -12
-3 -37 -12
-3 -38 -12
-3 -35 -13
-3 -36 -13
-3 -37 -13
-4 -34 -7
-4 -35 -7
-4 -36 -7
-4 -37 -7
-4 -38 -7
-4 -33 -8
-4 -34 -8
-4 -35 -8
-4 -36 -8
-4 -37 -8
-4 -38 -8
-4 -39 -8
-4 -33 -9
-4 -34 -9
-4 -35 -9
-4 -36 -9
-4 -37 -9
-4 -38 -9
-4 -39 -9
-4 -33 -10
-4 -34 -10
-4 -35 -10
-4 -36 -10
-4 -37 -10
-4 -38 -10
-4 -39 -10
-4 -33 -11
-4 -34 -11
-4 -35 -11
-4 -36 -11
-4 -37 -11
-4 -38 -11
-4 -39 -11
-4 -33 -12
-4 -34 -12
-4 -35 -12
-4 -36 -12
-4 -37 -12
-4 -38 -12
-4 -39 -12
-4 -34 -13
-4 -35 -13
-4 -36 -13
-4 -37 -13
-4 -38 -13
-5 -36 -6
-5 -34 -7
-5 -35 -7
-5 -36 -7
-5 -37 -7
-5 -38 -7
-5 -33 -8
-5 -34 -8
-5 -35 -8
-5 -36 -8
-5 -37 -8
-5 -38 -8
-5 -39 -8
-5 -33 -9
-5 -34 -9
-5 -35 -9
-5 -36 -9
-5 -37 -9
-5 -38 -9
-5 -39 -9
-5 -32 -10
-5 -33 -10
-5 -34 -10
-5 -35 -10
-5 -36 -10
-5 -37 -10
-5 -38 -10
-5 -39 -10
-5 -40 -10
-5 -33 -11
-5 -34 -11
-5 -35 -11
-5 -36 -11
-5 -37 -11
-5 -38 -11
-5 -39 -11
-5 -33 -12
-5 -34 -12
-5 -35 -12
-5 -36 -12
-5 -37 -12
-5 -38 -12
-5 -39 -12
-5 -34 -13
-5 -35 -13
-5 -36 -13
-5 -37 -13
-5 -38 -13
-5 -36 -14
-6 -34 -7
-6 -35 -7
-6 -36 -7
-6 -37 -7
-6 -38 -7
-6 -33 -8
-6 -34 -8
-6 -35 -8
-6 -36 -8
-6 -37 -8
-6 -38 -8
-6 -39 -8
-6 -33 -9
-6 -34 -9
-6 -35 -9
-6 -36 -9
-6 -37 -9
-6 -38 -9
-6 -39 -9
-6 -33 -10
-6 -34 -10
-6 -35 -10
-6 -36 -10
-6 -37 -10
-6 -38 -10
-6 -39 -10
-6 -33 -11
-6 -34 -11
-6 -35 -11
-6 -36 -11
-6 -37 -11
-6 -38 -11
-6 -39 -11
-6 -33 -12
-6 -34 -12
-6 -35 -12
-6 -36 -12
-6 -37 -12
-6 -38 -12
-6 -39 -12
-6 -34 -13
-6 -35 -13
-6 -36 -13
-6 -37 -13
-6 -38 -13
-7 -35 -7
-7 -36 -7
-7 -37 -7
-7 -34 -8
-7 -35 -8
-7 -36 -8
-7 -37 -8
-7 -38 -8
-7 -33 -9
-7 -34 -9
-7 -35 -9
-7 -36 -9
-7 -37 -9
-7 -38 -9
-7 -39 -9
-7 -33 -10
-7 -34 -10
-7 -35 -10
-7 -36 -10
-7 -37 -10
-7 -38 -10
-7 -39 -10
-7 -33 -11
-7 -34 -11
-7 -35 -11
-7 -36 -11
-7 -37 -11
-7 -38 -11
-7 -39 -11
-7 -34 -12
-7 -35 -12
-7 -36 -12
-7 -37 -12
-7 -38 -12
-7 -35 -13
-7 -36 -13
-7 -37 -13
-8 -35 -8
-8 -36 -8
-8 -37 -8
-8 -34 -9
-8 -35 -9
-8 -36 -9
-8 -37 -9
-8 -38 -9
-8 -34 -10
-8 -35 -10
-8 -36 -10
-8 -37 -10
-8 -38 -10
-8 -34 -11
-8 -35 -11
-8 -36 -11
-8 -37 -11
-8 -38 -11
-8 -35 -12
-8 -36 -12
-8 -37 -12
-9 -36 -10

NameOfVOI:  S006_MGBs
ColorOfVOI: 0 0 255

NrOfVoxels: 514
17 -29 -2
16 -28 0
16 -29 0
16 -30 0
16 -27 -1
16 -28 -1
16 -29 -1
16 -30 -1
16 -31 -1
16 -27 -2
16 -28 -2
16 -29 -2
16 -30 -2
16 -31 -2
16 -27 -3
16 -28 -3
16 -29 -3
16 -30 -3
16 -31 -3
16 -28 -4
16 -29 -4
16 -30 -4
15 -28 1
15 -29 1
15 -30 1
15 -27 0
15 -28 0
15 -29 0
15 -30 0
15 -31 0
15 -26 -1
15 -27 -1
15 -28 -1
15 -29 -1
15 -30 -1
15 -31 -1
15 -32 -1
15 -26 -2
15 -27 -2
15 -28 -2
15 -29 -2
15 -30 -2
15 -31 -2
15 -32 -2
15 -26 -3
15 -27 -3
15 -28 -3
15 -29 -3
15 -30 -3
15 -31 -3
15 -32 -3
15 -27 -4
15 -28 -4
15 -29 -4
15 -30 -4
15 -31 -4
15 -28 -5
15 -29 -5
15 -30 -5
14 -27 1
14 -28 1
14 -29 1
14 -30 1
14 -31 1
14 -26 0
14 -27 0
14 -28 0
14 -29 0
14 -30 0
14 -31 0
14 -32 0
14 -26 -1
14 -27 -1
14 -28 -1
14 -29 -1
14 -30 -1
14 -31 -1
14 -32 -1
14 -26 -2
14 -27 -2
14 -28 -2
14 -29 -2
14 -30 -2
14 -31 -2
14 -32 -2
14 -26 -3
14 -27 -3
14 -28 -3
14 -29 -3
14 -30 -3
14 -31 -3
14 -32 -3
14 -26 -4
14 -27 -4
14 -28 -4
14 -29 -4
14 -30 -4
14 -31 -4
14 -32 -4
14 -27 -5
14 -28 -5
14 -29 -5
14 -30 -5
14 -31 -5
13 -29 2
13 -27 1
13 -28 1
13 -29 1
13 -30 1
13 -31 1
13 -26 0
13 -27 0
13 -28 0
13 -29 0
13 -30 0
13 -31 0
13 -32 0
13 -26 -1
13 -27 -1
13 -28 -1
13 -29 -1
13 -30 -1
13 -31 -1
13 -32 -1
13 -25 -2
13 -26 -2
13 -27 -2
13 -28 -2
13 -29 -2
13 -30 -2
13 -31 -2
13 -32 -2
13 -33 -2
13 -26 -3
13 -27 -3
13 -28 -3
13 -29 -3
13 -30 -3
13 -31 -3
13 -32 -3
13 -26 -4
13 -27 -4
13 -28 -4
13 -29 -4
13 -30 -4
13 -31 -4
13 -32 -4
13 -27 -5
13 -28 -5
13 -29 -5
13 -30 -5
13 -31 -5
13 -29 -6
12 -27 1
12 -28 1
12 -29 1
12 -30 1
12 -31 1
12 -26 0
12 -27 0
12 -28 0
12 -29 0
12 -30 0
12 -31 0
12 -32 0
12 -26 -1
12 -27 -1
12 -28 -1
12 -29 -1
12 -30 -1
12 -31 -1
12 -32 -1
12 -26 -2
12 -27 -2
12 -28 -2
12 -29 -2
12 -30 -2
12 -31 -2
12 -32 -2
12 -26 -3
12 -27 -3
12 -28 -3
12 -29 -3
12 -30 -3
12 -31 -3
12 -32 -3
12 -26 -4
12 -27 -4
12 -28 -4
12 -29 -4
12 -30 -4
12 -31 -4
12 -32 -4
12 -27 -5
12 -28 -5
12 -29 -5
12 -30 -5
12 -31 -5
11 -28 1
11 -29 1
11 -30 1
11 -27 0
11 -28 0
11 -29 0
11 -30 0
11 -31 0
11 -26 -1
11 -27 -1
11 -28 -1
11 -29 -1
11 -30 -1
11 -31 -1
11 -32 -1
11 -26 -2
11 -27 -2
11 -28 -2
11 -29 -2
11 -30 -2
11 -31 -2
11 -32 -2
11 -26 -3
11 -27 -3
11 -28 -3
11 -29 -3
11 -30 -3
11 -31 -3
11 -32 -3
11 -27 -4
11 -28 -4
11 -29 -4
11 -30 -4
11 -31 -4
11 -28 -5
11 -29 -5
11 -30 -5
10 -28 0
10 -29 0
10 -30 0
10 -27 -1
10 -28 -1
10 -29 -1
10 -30 -1
10 -31 -1
10 -27 -2
10 -28 -2
10 -29 -2
10 -30 -2
10 -31 -2
10 -27 -3
10 -28 -3
10 -29 -3
10 -30 -3
10 -31 -3
10 -28 -4
10 -29 -4
10 -30 -4
9 -29 -2
-8 -29 -2
-9 -28 0
-9 -29 0
-9 -30 0
-9 -27 -1
-9 -28 -1
-9 -29 -1
-9 -30 -1
-9 -31 -1
-9 -27 -2
-9 -28 -2
-9 -29 -2
-9 -30 -2
-9 -31 -2
-9 -27 -3
-9 -28 -3
-9 -29 -3
-9 -30 -3
-9 -31 -3
-9 -28 -4
-9 -29 -4
-9 -30 -4
-10 -28 1
-10 -29 1
-10 -30 1
-10 -27 0
-10 -28 0
-10 -29 0
-10 -30 0
-10 -31 0
-10 -26 -1
-10 -27 -1
-10 -28 -1
-10 -29 -1
-10 -30 -1
-10 -31 -1
-10 -32 -1
-10 -26 -2
-10 -27 -2
-10 -28 -2
-10 -29 -2
-10 -30 -2
-10 -31 -2
-10 -32 -2
-10 -26 -3
-10 -27 -3
-10 -28 -3
-10 -29 -3
-10 -30 -3
-10 -31 -3
-10 -32 -3
-10 -27 -4
-10 -28 -4
-10 -29 -4
-10 -30 -4
-10 -31 -4
-10 -28 -5
-10 -29 -5
-10 -30 -5
-11 -27 1
-11 -28 1
-11 -29 1
-11 -30 1
-11 -31 1
-11 -26 0
-11 -27 0
-11 -28 0
-11 -29 0
-11 -30 0
-11 -31 0
-11 -32 0
-11 -26 -1
-11 -27 -1
-11 -28 -1
-11 -29 -1
-11 -30 -1
-11 -31 -1
-11 -32 -1
-11 -26 -2
-11 -27 -2
-11 -28 -2
-11 -29 -2
-11 -30 -2
-11 -31 -2
-11 -32 -2
-11 -26 -3
-11 -27 -3
-11 -28 -3
-11 -29 -3
-11 -30 -3
-11 -31 -3
-11 -32 -3
-11 -26 -4
-11 -27 -4
-11 -28 -4
-11 -29 -4
-11 -30 -4
-11 -31 -4
-11 -32 -4
-11 -27 -5
-11 -28 -5
-11 -29 -5
-11 -30 -5
-11 -31 -5
-12 -29 2
-12 -27 1
-12 -28 1
-12 -29 1
-12 -30 1
-12 -31 1
-12 -26 0
-12 -27 0
-12 -28 0
-12 -29 0
-12 -30 0
-12 -31 0
-12 -32 0
-12 -26 -1
-12 -27 -1
-12 -28 -1
-12 -29 -1
-12 -30 -1
-12 -31 -1
-12 -32 -1
-12 -25 -2
-12 -26 -2
-12 -27 -2
-12 -28 -2
-12 -29 -2
-12 -30 -2
-12 -31 -2
-12 -32 -2
-12 -33 -2
-12 -26 -3
-12 -27 -3
-12 -28 -3
-12 -29 -3
-12 -30 -3
-12 -31 -3
-12 -32 -3
-12 -26 -4
-12 -27 -4
-12 -28 -4
-12 -29 -4
-12 -30 -4
-12 -31 -4
-12 -32 -4
-12 -27 -5
-12 -28 -5
-12 -29 -5
-12 -30 -5
-12 -31 -5
-12 -29 -6
-13 -27 1
-13 -28 1
-13 -29 1
-13 -30 1
-13 -31 1
-13 -26 0
-13 -27 0
-13 -28 0
-13 -29 0
-13 -30 0
-13 -31 0
-13 -32 0
-13 -26 -1
-13 -27 -1
-13 -28 -1
-13 -29 -1
-13 -30 -1
-13 -31 -1
-13 -32 -1
-13 -26 -2
-13 -27 -2
-13 -28 -2
-13 -29 -2
-13 -30 -2
-13 -31 -2
-13 -32 -2
-13 -26 -3
-13 -27 -3
-13 -28 -3
-13 -29 -3
-13 -30 -3
-13 -31 -3
-13 -32 -3
-13 -26 -4
-13 -27 -4
-13 -28 -4
-13 -29 -4
-13 -30 -4
-13 -31 -4
-13 -32 -4
-13 -27 -5
-13 -28 -5
-13 -29 -5
-13 -30 -5
-13 -31 -5
-14 -28 1
-14 -29 1
-14 -30 1
-14 -27 0
-14 -28 0
-14 -29 0
-14 -30 0
-14 -31 0
-14 -26 -1
-14 -27 -1
-14 -28 -1
-14 -29 -1
-14 -30 -1
-14 -31 -1
-14 -32 -1
-14 -26 -2
-14 -27 -2
-14 -28 -2
-14 -29 -2
-14 -30 -2
-14 -31 -2
-14 -32 -2
-14 -26 -3
-14 -27 -3
-14 -28 -3
-14 -29 -3
-14 -30 -3
-14 -31 -3
-14 -32 -3
-14 -27 -4
-14 -28 -4
-14 -29 -4
-14 -30 -4
-14 -31 -4
-14 -28 -5
-14 -29 -5
-14 -30 -5
-15 -28 0
-15 -29 0
-15 -30 0
-15 -27 -1
-15 -28 -1
-15 -29 -1
-15 -30 -1
-15 -31 -1
-15 -27 -2
-15 -28 -2
-15 -29 -2
-15 -30 -2
-15 -31 -2
-15 -27 -3
-15 -28 -3
-15 -29 -3
-15 -30 -3
-15 -31 -3
-15 -28 -4
-15 -29 -4
-15 -30 -4
-16 -29 -2

NameOfVOI:  S006_SOCs_CNs
ColorOfVOI: 200 200 50

NrOfVoxels: 992
17 -36 -39
16 -35 -37
16 -36 -37
16 -37 -37
16 -34 -38
16 -35 -38
16 -36 -38
16 -37 -38
16 -38 -38
16 -34 -39
16 -35 -39
16 -36 -39
16 -37 -39
16 -38 -39
16 -34 -40
16 -35 -40
16 -36 -40
16 -37 -40
16 -38 -40
16 -35 -41
16 -36 -41
16 -37 -41
15 -35 -36
15 -36 -36
15 -37 -36
15 -34 -37
15 -35 -37
15 -36 -37
15 -37 -37
15 -38 -37
15 -33 -38
15 -34 -38
15 -35 -38
15 -36 -38
15 -37 -38
15 -38 -38
15 -39 -38
15 -33 -39
15 -34 -39
15 -35 -39
15 -36 -39
15 -37 -39
15 -38 -39
15 -39 -39
15 -33 -40
15 -34 -40
15 -35 -40
15 -36 -40
15 -37 -40
15 -38 -40
15 -39 -40
15 -34 -41
15 -35 -41
15 -36 -41
15 -37 -41
15 -38 -41
15 -35 -42
15 -36 -42
15 -37 -42
14 -34 -36
14 -35 -36
14 -36 -36
14 -37 -36
14 -38 -36
14 -33 -37
14 -34 -37
14 -35 -37
14 -36 -37
14 -37 -37
14 -38 -37
14 -39 -37
14 -33 -38
14 -34 -38
14 -35 -38
14 -36 -38
14 -37 -38
14 -38 -38
14 -39 -38
14 -33 -39
14 -34 -39
14 -35 -39
14 -36 -39
14 -37 -39
14 -38 -39
14 -39 -39
14 -33 -40
14 -34 -40
14 -35 -40
14 -36 -40
14 -37 -40
14 -38 -40
14 -39 -40
14 -33 -41
14 -34 -41
14 -35 -41
14 -36 -41
14 -37 -41
14 -38 -41
14 -39 -41
14 -34 -42
14 -35 -42
14 -36 -42
14 -37 -42
14 -38 -42
13 -36 -35
13 -34 -36
13 -35 -36
13 -36 -36
13 -37 -36
13 -38 -36
13 -33 -37
13 -34 -37
13 -35 -37
13 -36 -37
13 -37 -37
13 -38 -37
13 -39 -37
13 -33 -38
13 -34 -38
13 -35 -38
13 -36 -38
13 -37 -38
13 -38 -38
13 -39 -38
13 -32 -39
13 -33 -39
13 -34 -39
13 -35 -39
13 -36 -39
13 -37 -39
13 -38 -39
13 -39 -39
13 -40 -39
13 -41 -39
13 -33 -40
13 -34 -40
13 -35 -40
13 -36 -40
13 -37 -40
13 -38 -40
13 -39 -40
13 -33 -41
13 -34 -41
13 -35 -41
13 -36 -41
13 -37 -41
13 -38 -41
13 -39 -41
13 -34 -42
13 -35 -42
13 -36 -42
13 -37 -42
13 -38 -42
13 -36 -43
12 -34 -36
12 -35 -36
12 -36 -36
12 -37 -36
12 -38 -36
12 -33 -37
12 -34 -37
12 -35 -37
12 -36 -37
12 -37 -37
12 -38 -37
12 -39 -37
12 -40 -37
12 -41 -37
12 -42 -37
12 -33 -38
12 -34 -38
12 -35 -38
12 -36 -38
12 -37 -38
12 -38 -38
12 -39 -38
12 -40 -38
12 -41 -38
12 -42 -38
12 -43 -38
12 -33 -39
12 -34 -39
12 -35 -39
12 -36 -39
12 -37 -39
12 -38 -39
12 -39 -39
12 -40 -39
12 -41 -39
12 -42 -39
12 -43 -39
12 -33 -40
12 -34 -40
12 -35 -40
12 -36 -40
12 -37 -40
12 -38 -40
12 -39 -40
12 -40 -40
12 -41 -40
12 -42 -40
12 -43 -40
12 -33 -41
12 -34 -41
12 -35 -41
12 -36 -41
12 -37 -41
12 -38 -41
12 -39 -41
12 -40 -41
12 -41 -41
12 -42 -41
12 -34 -42
12 -35 -42
12 -36 -42
12 -37 -42
12 -38 -42
11 -35 -36
11 -36 -36
11 -37 -36
11 -40 -36
11 -41 -36
11 -42 -36
11 -34 -37
11 -35 -37
11 -36 -37
11 -37 -37
11 -38 -37
11 -39 -37
11 -40 -37
11 -41 -37
11 -42 -37
11 -43 -37
11 -33 -38
11 -34 -38
11 -35 -38
11 -36 -38
11 -37 -38
11 -38 -38
11 -39 -38
11 -40 -38
11 -41 -38
11 -42 -38
11 -43 -38
11 -44 -38
11 -33 -39
11 -34 -39
11 -35 -39
11 -36 -39
11 -37 -39
11 -38 -39
11 -39 -39
11 -40 -39
11 -41 -39
11 -42 -39
11 -43 -39
11 -44 -39
11 -33 -40
11 -34 -40
11 -35 -40
11 -36 -40
11 -37 -40
11 -38 -40
11 -39 -40
11 -40 -40
11 -41 -40
11 -42 -40
11 -43 -40
11 -44 -40
11 -34 -41
11 -35 -41
11 -36 -41
11 -37 -41
11 -38 -41
11 -39 -41
11 -40 -41
11 -41 -41
11 -42 -41
11 -43 -41
11 -35 -42
11 -36 -42
11 -37 -42
11 -40 -42
11 -41 -42
11 -42 -42
10 -39 -36
10 -40 -36
10 -41 -36
10 -42 -36
10 -43 -36
10 -35 -37
10 -36 -37
10 -37 -37
10 -38 -37
10 -39 -37
10 -40 -37
10 -41 -37
10 -42 -37
10 -43 -37
10 -44 -37
10 -34 -38
10 -35 -38
10 -36 -38
10 -37 -38
10 -38 -38
10 -39 -38
10 -40 -38
10 -41 -38
10 -42 -38
10 -43 -38
10 -44 -38
10 -34 -39
10 -35 -39
10 -36 -39
10 -37 -39
10 -38 -39
10 -39 -39
10 -40 -39
10 -41 -39
10 -42 -39
10 -43 -39
10 -44 -39
10 -34 -40
10 -35 -40
10 -36 -40
10 -37 -40
10 -38 -40
10 -39 -40
10 -40 -40
10 -41 -40
10 -42 -40
10 -43 -40
10 -44 -40
10 -35 -41
10 -36 -41
10 -37 -41
10 -38 -41
10 -39 -41
10 -40 -41
10 -41 -41
10 -42 -41
10 -43 -41
10 -44 -41
10 -39 -42
10 -40 -42
10 -41 -42
10 -42 -42
10 -43 -42
9 -41 -35
9 -39 -36
9 -40 -36
9 -41 -36
9 -42 -36
9 -43 -36
9 -38 -37
9 -39 -37
9 -40 -37
9 -41 -37
9 -42 -37
9 -43 -37
9 -44 -37
9 -38 -38
9 -39 -38
9 -40 -38
9 -41 -38
9 -42 -38
9 -43 -38
9 -44 -38
9 -36 -39
9 -37 -39
9 -38 -39
9 -39 -39
9 -40 -39
9 -41 -39
9 -42 -39
9 -43 -39
9 -44 -39
9 -45 -39
9 -38 -40
9 -39 -40
9 -40 -40
9 -41 -40
9 -42 -40
9 -43 -40
9 -44 -40
9 -38 -41
9 -39 -41
9 -40 -41
9 -41 -41
9 -42 -41
9 -43 -41
9 -44 -41
9 -39 -42
9 -40 -42
9 -41 -42
9 -42 -42
9 -43 -42
9 -41 -43
8 -39 -36
8 -40 -36
8 -41 -36
8 -42 -36
8 -43 -36
8 -38 -37
8 -39 -37
8 -40 -37
8 -41 -37
8 -42 -37
8 -43 -37
8 -44 -37
8 -38 -38
8 -39 -38
8 -40 -38
8 -41 -38
8 -42 -38
8 -43 -38
8 -44 -38
8 -38 -39
8 -39 -39
8 -40 -39
8 -41 -39
8 -42 -39
8 -43 -39
8 -44 -39
8 -38 -40
8 -39 -40
8 -40 -40
8 -41 -40
8 -42 -40
8 -43 -40
8 -44 -40
8 -38 -41
8 -39 -41
8 -40 -41
8 -41 -41
8 -42 -41
8 -43 -41
8 -44 -41
8 -39 -42
8 -40 -42
8 -41 -42
8 -42 -42
8 -43 -42
7 -40 -36
7 -41 -36
7 -42 -36
7 -39 -37
7 -40 -37
7 -41 -37
7 -42 -37
7 -43 -37
7 -38 -38
7 -39 -38
7 -40 -38
7 -41 -38
7 -42 -38
7 -43 -38
7 -44 -38
7 -38 -39
7 -39 -39
7 -40 -39
7 -41 -39
7 -42 -39
7 -43 -39
7 -44 -39
7 -38 -40
7 -39 -40
7 -40 -40
7 -41 -40
7 -42 -40
7 -43 -40
7 -44 -40
7 -39 -41
7 -40 -41
7 -41 -41
7 -42 -41
7 -43 -41
7 -40 -42
7 -41 -42
7 -42 -42
6 -40 -37
6 -41 -37
6 -42 -37
6 -39 -38
6 -40 -38
6 -41 -38
6 -42 -38
6 -43 -38
6 -39 -39
6 -40 -39
6 -41 -39
6 -42 -39
6 -43 -39
6 -39 -40
6 -40 -40
6 -41 -40
6 -42 -40
6 -43 -40
6 -40 -41
6 -41 -41
6 -42 -41
5 -41 -39
-5 -41 -39
-6 -40 -37
-6 -41 -37
-6 -42 -37
-6 -39 -38
-6 -40 -38
-6 -41 -38
-6 -42 -38
-6 -43 -38
-6 -39 -39
-6 -40 -39
-6 -41 -39
-6 -42 -39
-6 -43 -39
-6 -39 -40
-6 -40 -40
-6 -41 -40
-6 -42 -40
-6 -43 -40
-6 -40 -41
-6 -41 -41
-6 -42 -41
-7 -40 -36
-7 -41 -36
-7 -42 -36
-7 -39 -37
-7 -40 -37
-7 -41 -37
-7 -42 -37
-7 -43 -37
-7 -38 -38
-7 -39 -38
-7 -40 -38
-7 -41 -38
-7 -42 -38
-7 -43 -38
-7 -44 -38
-7 -38 -39
-7 -39 -39
-7 -40 -39
-7 -41 -39
-7 -42 -39
-7 -43 -39
-7 -44 -39
-7 -38 -40
-7 -39 -40
-7 -40 -40
-7 -41 -40
-7 -42 -40
-7 -43 -40
-7 -44 -40
-7 -39 -41
-7 -40 -41
-7 -41 -41
-7 -42 -41
-7 -43 -41
-7 -40 -42
-7 -41 -42
-7 -42 -42
-8 -39 -36
-8 -40 -36
-8 -41 -36
-8 -42 -36
-8 -43 -36
-8 -38 -37
-8 -39 -37
-8 -40 -37
-8 -41 -37
-8 -42 -37
-8 -43 -37
-8 -44 -37
-8 -38 -38
-8 -39 -38
-8 -40 -38
-8 -41 -38
-8 -42 -38
-8 -43 -38
-8 -44 -38
-8 -36 -39
-8 -38 -39
-8 -39 -39
-8 -40 -39
-8 -41 -39
-8 -42 -39
-8 -43 -39
-8 -44 -39
-8 -38 -40
-8 -39 -40
-8 -40 -40
-8 -41 -40
-8 -42 -40
-8 -43 -40
-8 -44 -40
-8 -38 -41
-8 -39 -41
-8 -40 -41
-8 -41 -41
-8 -42 -41
-8 -43 -41
-8 -44 -41
-8 -39 -42
-8 -40 -42
-8 -41 -42
-8 -42 -42
-8 -43 -42
-9 -41 -35
-9 -39 -36
-9 -40 -36
-9 -41 -36
-9 -42 -36
-9 -43 -36
-9 -35 -37
-9 -36 -37
-9 -37 -37
-9 -38 -37
-9 -39 -37
-9 -40 -37
-9 -41 -37
-9 -42 -37
-9 -43 -37
-9 -44 -37
-9 -34 -38
-9 -35 -38
-9 -36 -38
-9 -37 -38
-9 -38 -38
-9 -39 -38
-9 -40 -38
-9 -41 -38
-9 -42 -38
-9 -43 -38
-9 -44 -38
-9 -34 -39
-9 -35 -39
-9 -36 -39
-9 -37 -39
-9 -38 -39
-9 -39 -39
-9 -40 -39
-9 -41 -39
-9 -42 -39
-9 -43 -39
-9 -44 -39
-9 -45 -39
-9 -34 -40
-9 -35 -40
-9 -36 -40
-9 -37 -40
-9 -38 -40
-9 -39 -40
-9 -40 -40
-9 -41 -40
-9 -42 -40
-9 -43 -40
-9 -44 -40
-9 -35 -41
-9 -36 -41
-9 -37 -41
-9 -38 -41
-9 -39 -41
-9 -40 -41
-9 -41 -41
-9 -42 -41
-9 -43 -41
-9 -44 -41
-9 -39 -42
-9 -40 -42
-9 -41 -42
-9 -42 -42
-9 -43 -42
-9 -41 -43
-10 -35 -36
-10 -36 -36
-10 -37 -36
-10 -39 -36
-10 -40 -36
-10 -41 -36
-10 -42 -36
-10 -43 -36
-10 -34 -37
-10 -35 -37
-10 -36 -37
-10 -37 -37
-10 -38 -37
-10 -39 -37
-10 -40 -37
-10 -41 -37
-10 -42 -37
-10 -43 -37
-10 -44 -37
-10 -33 -38
-10 -34 -38
-10 -35 -38
-10 -36 -38
-10 -37 -38
-10 -38 -38
-10 -39 -38
-10 -40 -38
-10 -41 -38
-10 -42 -38
-10 -43 -38
-10 -44 -38
-10 -33 -39
-10 -34 -39
-10 -35 -39
-10 -36 -39
-10 -37 -39
-10 -38 -39
-10 -39 -39
-10 -40 -39
-10 -41 -39
-10 -42 -39
-10 -43 -39
-10 -44 -39
-10 -33 -40
-10 -34 -40
-10 -35 -40
-10 -36 -40
-10 -37 -40
-10 -38 -40
-10 -39 -40
-10 -40 -40
-10 -41 -40
-10 -42 -40
-10 -43 -40
-10 -44 -40
-10 -34 -41
-10 -35 -41
-10 -36 -41
-10 -37 -41
-10 -38 -41
-10 -39 -41
-10 -40 -41
-10 -41 -41
-10 -42 -41
-10 -43 -41
-10 -44 -41
-10 -35 -42
-10 -36 -42
-10 -37 -42
-10 -39 -42
-10 -40 -42
-10 -41 -42
-10 -42 -42
-10 -43 -42
-11 -34 -36
-11 -35 -36
-11 -36 -36
-11 -37 -36
-11 -38 -36
-11 -40 -36
-11 -41 -36
-11 -42 -36
-11 -33 -37
-11 -34 -37
-11 -35 -37
-11 -36 -37
-11 -37 -37
-11 -38 -37
-11 -39 -37
-11 -40 -37
-11 -41 -37
-11 -42 -37
-11 -43 -37
-11 -33 -38
-11 -34 -38
-11 -35 -38
-11 -36 -38
-11 -37 -38
-11 -38 -38
-11 -39 -38
-11 -40 -38
-11 -41 -38
-11 -42 -38
-11 -43 -38
-11 -44 -38
-11 -33 -39
-11 -34 -39
-11 -35 -39
-11 -36 -39
-11 -37 -39
-11 -38 -39
-11 -39 -39
-11 -40 -39
-11 -41 -39
-11 -42 -39
-11 -43 -39
-11 -44 -39
-11 -33 -40
-11 -34 -40
-11 -35 -40
-11 -36 -40
-11 -37 -40
-11 -38 -40
-11 -39 -40
-11 -40 -40
-11 -41 -40
-11 -42 -40
-11 -43 -40
-11 -44 -40
-11 -33 -41
-11 -34 -41
-11 -35 -41
-11 -36 -41
-11 -37 -41
-11 -38 -41
-11 -39 -41
-11 -40 -41
-11 -41 -41
-11 -42 -41
-11 -43 -41
-11 -34 -42
-11 -35 -42
-11 -36 -42
-11 -37 -42
-11 -38 -42
-11 -40 -42
-11 -41 -42
-11 -42 -42
-12 -36 -35
-12 -34 -36
-12 -35 -36
-12 -36 -36
-12 -37 -36
-12 -38 -36
-12 -33 -37
-12 -34 -37
-12 -35 -37
-12 -36 -37
-12 -37 -37
-12 -38 -37
-12 -39 -37
-12 -40 -37
-12 -41 -37
-12 -42 -37
-12 -33 -38
-12 -34 -38
-12 -35 -38
-12 -36 -38
-12 -37 -38
-12 -38 -38
-12 -39 -38
-12 -40 -38
-12 -41 -38
-12 -42 -38
-12 -43 -38
-12 -32 -39
-12 -33 -39
-12 -34 -39
-12 -35 -39
-12 -36 -39
-12 -37 -39
-12 -38 -39
-12 -39 -39
-12 -40 -39
-12 -41 -39
-12 -42 -39
-12 -43 -39
-12 -33 -40
-12 -34 -40
-12 -35 -40
-12 -36 -40
-12 -37 -40
-12 -38 -40
-12 -39 -40
-12 -40 -40
-12 -41 -40
-12 -42 -40
-12 -43 -40
-12 -33 -41
-12 -34 -41
-12 -35 -41
-12 -36 -41
-12 -37 -41
-12 -38 -41
-12 -39 -41
-12 -40 -41
-12 -41 -41
-12 -42 -41
-12 -34 -42
-12 -35 -42
-12 -36 -42
-12 -37 -42
-12 -38 -42
-12 -36 -43
-13 -34 -36
-13 -35 -36
-13 -36 -36
-13 -37 -36
-13 -38 -36
-13 -33 -37
-13 -34 -37
-13 -35 -37
-13 -36 -37
-13 -37 -37
-13 -38 -37
-13 -39 -37
-13 -33 -38
-13 -34 -38
-13 -35 -38
-13 -36 -38
-13 -37 -38
-13 -38 -38
-13 -39 -38
-13 -33 -39
-13 -34 -39
-13 -35 -39
-13 -36 -39
-13 -37 -39
-13 -38 -39
-13 -39 -39
-13 -41 -39
-13 -33 -40
-13 -34 -40
-13 -35 -40
-13 -36 -40
-13 -37 -40
-13 -38 -40
-13 -39 -40
-13 -33 -41
-13 -34 -41
-13 -35 -41
-13 -36 -41
-13 -37 -41
-13 -38 -41
-13 -39 -41
-13 -34 -42
-13 -35 -42
-13 -36 -42
-13 -37 -42
-13 -38 -42
-14 -35 -36
-14 -36 -36
-14 -37 -36
-14 -34 -37
-14 -35 -37
-14 -36 -37
-14 -37 -37
-14 -38 -37
-14 -33 -38
-14 -34 -38
-14 -35 -38
-14 -36 -38
-14 -37 -38
-14 -38 -38
-14 -39 -38
-14 -33 -39
-14 -34 -39
-14 -35 -39
-14 -36 -39
-14 -37 -39
-14 -38 -39
-14 -39 -39
-14 -33 -40
-14 -34 -40
-14 -35 -40
-14 -36 -40
-14 -37 -40
-14 -38 -40
-14 -39 -40
-14 -34 -41
-14 -35 -41
-14 -36 -41
-14 -37 -41
-14 -38 -41
-14 -35 -42
-14 -36 -42
-14 -37 -42
-15 -35 -37
-15 -36 -37
-15 -37 -37
-15 -34 -38
-15 -35 -38
-15 -36 -38
-15 -37 -38
-15 -38 -38
-15 -34 -39
-15 -35 -39
-15 -36 -39
-15 -37 -39
-15 -38 -39
-15 -34 -40
-15 -35 -40
-15 -36 -40
-15 -37 -40
-15 -38 -40
-15 -35 -41
-15 -36 -41
-15 -37 -41
-16 -36 -39

NameOfVOI:  S007_ICs
ColorOfVOI: 255 0 0

NrOfVoxels: 514
9 -35 -11
8 -34 -9
8 -35 -9
8 -36 -9
8 -33 -10
8 -34 -10
8 -35 -10
8 -36 -10
8 -37 -10
8 -33 -11
8 -34 -11
8 -35 -11
8 -36 -11
8 -37 -11
8 -33 -12
8 -34 -12
8 -35 -12
8 -36 -12
8 -37 -12
8 -34 -13
8 -35 -13
8 -36 -13
7 -34 -8
7 -35 -8
7 -36 -8
7 -33 -9
7 -34 -9
7 -35 -9
7 -36 -9
7 -37 -9
7 -32 -10
7 -33 -10
7 -34 -10
7 -35 -10
7 -36 -10
7 -37 -10
7 -38 -10
7 -32 -11
7 -33 -11
7 -34 -11
7 -35 -11
7 -36 -11
7 -37 -11
7 -38 -11
7 -32 -12
7 -33 -12
7 -34 -12
7 -35 -12
7 -36 -12
7 -37 -12
7 -38 -12
7 -33 -13
7 -34 -13
7 -35 -13
7 -36 -13
7 -37 -13
7 -34 -14
7 -35 -14
7 -36 -14
6 -33 -8
6 -34 -8
6 -35 -8
6 -36 -8
6 -37 -8
6 -32 -9
6 -33 -9
6 -34 -9
6 -35 -9
6 -36 -9
6 -37 -9
6 -38 -9
6 -32 -10
6 -33 -10
6 -34 -10
6 -35 -10
6 -36 -10
6 -37 -10
6 -38 -10
6 -32 -11
6 -33 -11
6 -34 -11
6 -35 -11
6 -36 -11
6 -37 -11
6 -38 -11
6 -32 -12
6 -33 -12
6 -34 -12
6 -35 -12
6 -36 -12
6 -37 -12
6 -38 -12
6 -32 -13
6 -33 -13
6 -34 -13
6 -35 -13
6 -36 -13
6 -37 -13
6 -38 -13
6 -33 -14
6 -34 -14
6 -35 -14
6 -36 -14
6 -37 -14
5 -35 -7
5 -33 -8
5 -34 -8
5 -35 -8
5 -36 -8
5 -37 -8
5 -32 -9
5 -33 -9
5 -34 -9
5 -35 -9
5 -36 -9
5 -37 -9
5 -38 -9
5 -32 -10
5 -33 -10
5 -34 -10
5 -35 -10
5 -36 -10
5 -37 -10
5 -38 -10
5 -31 -11
5 -32 -11
5 -33 -11
5 -34 -11
5 -35 -11
5 -36 -11
5 -37 -11
5 -38 -11
5 -39 -11
5 -32 -12
5 -33 -12
5 -34 -12
5 -35 -12
5 -36 -12
5 -37 -12
5 -38 -12
5 -32 -13
5 -33 -13
5 -34 -13
5 -35 -13
5 -36 -13
5 -37 -13
5 -38 -13
5 -33 -14
5 -34 -14
5 -35 -14
5 -36 -14
5 -37 -14
5 -35 -15
4 -33 -8
4 -34 -8
4 -35 -8
4 -36 -8
4 -37 -8
4 -32 -9
4 -33 -9
4 -34 -9
4 -35 -9
4 -36 -9
4 -37 -9
4 -38 -9
4 -32 -10
4 -33 -10
4 -34 -10
4 -35 -10
4 -36 -10
4 -37 -10
4 -38 -10
4 -32 -11
4 -33 -11
4 -34 -11
4 -35 -11
4 -36 -11
4 -37 -11
4 -38 -11
4 -32 -12
4 -33 -12
4 -34 -12
4 -35 -12
4 -36 -12
4 -37 -12
4 -38 -12
4 -32 -13
4 -33 -13
4 -34 -13
4 -35 -13
4 -36 -13
4 -37 -13
4 -38 -13
4 -33 -14
4 -34 -14
4 -35 -14
4 -36 -14
4 -37 -14
3 -34 -8
3 -35 -8
3 -36 -8
3 -33 -9
3 -34 -9
3 -35 -9
3 -36 -9
3 -37 -9
3 -32 -10
3 -33 -10
3 -34 -10
3 -35 -10
3 -36 -10
3 -37 -10
3 -38 -10
3 -32 -11
3 -33 -11
3 -34 -11
3 -35 -11
3 -36 -11
3 -37 -11
3 -38 -11
3 -32 -12
3 -33 -12
3 -34 -12
3 -35 -12
3 -36 -12
3 -37 -12
3 -38 -12
3 -33 -13
3 -34 -13
3 -35 -13
3 -36 -13
3 -37 -13
3 -34 -14
3 -35 -14
3 -36 -14
2 -34 -9
2 -35 -9
2 -36 -9
2 -33 -10
2 -34 -10
2 -35 -10
2 -36 -10
2 -37 -10
2 -33 -11
2 -34 -11
2 -35 -11
2 -36 -11
2 -37 -11
2 -33 -12
2 -34 -12
2 -35 -12
2 -36 -12
2 -37 -12
2 -34 -13
2 -35 -13
2 -36 -13
1 -35 -11
-1 -35 -11
-2 -34 -9
-2 -35 -9
-2 -36 -9
-2 -33 -10
-2 -34 -10
-2 -35 -10
-2 -36 -10
-2 -37 -10
-2 -33 -11
-2 -34 -11
-2 -35 -11
-2 -36 -11
-2 -37 -11
-2 -33 -12
-2 -34 -12
-2 -35 -12
-2 -36 -12
-2 -37 -12
-2 -34 -13
-2 -35 -13
-2 -36 -13
-3 -34 -8
-3 -35 -8
-3 -36 -8
-3 -33 -9
-3 -34 -9
-3 -35 -9
-3 -36 -9
-3 -37 -9
-3 -32 -10
-3 -33 -10
-3 -34 -10
-3 -35 -10
-3 -36 -10
-3 -37 -10
-3 -38 -10
-3 -32 -11
-3 -33 -11
-3 -34 -11
-3 -35 -11
-3 -36 -11
-3 -37 -11
-3 -38 -11
-3 -32 -12
-3 -33 -12
-3 -34 -12
-3 -35 -12
-3 -36 -12
-3 -37 -12
-3 -38 -12
-3 -33 -13
-3 -34 -13
-3 -35 -13
-3 -36 -13
-3 -37 -13
-3 -34 -14
-3 -35 -14
-3 -36 -14
-4 -33 -8
-4 -34 -8
-4 -35 -8
-4 -36 -8
-4 -37 -8
-4 -32 -9
-4 -33 -9
-4 -34 -9
-4 -35 -9
-4 -36 -9
-4 -37 -9
-4 -38 -9
-4 -32 -10
-4 -33 -10
-4 -34 -10
-4 -35 -10
-4 -36 -10
-4 -37 -10
-4 -38 -10
-4 -32 -11
-4 -33 -11
-4 -34 -11
-4 -35 -11
-4 -36 -11
-4 -37 -11
-4 -38 -11
-4 -32 -12
-4 -33 -12
-4 -34 -12
-4 -35 -12
-4 -36 -12
-4 -37 -12
-4 -38 -12
-4 -32 -13
-4 -33 -13
-4 -34 -13
-4 -35 -13
-4 -36 -13
-4 -37 -13
-4 -38 -13
-4 -33 -14
-4 -34 -14
-4 -35 -14
-4 -36 -14
-4 -37 -14
-5 -35 -7
-5 -33 -8
-5 -34 -8
-5 -35 -8
-5 -36 -8
-5 -37 -8
-5 -32 -9
-5 -33 -9
-5 -34 -9
-5 -35 -9
-5 -36 -9
-5 -37 -9
-5 -38 -9
-5 -32 -10
-5 -33 -10
-5 -34 -10
-5 -35 -10
-5 -36 -10
-5 -37 -10
-5 -38 -10
-5 -31 -11
-5 -32 -11
-5 -33 -11
-5 -34 -11
-5 -35 -11
-5 -36 -11
-5 -37 -11
-5 -38 -11
-5 -39 -11
-5 -32 -12
-5 -33 -12
-5 -34 -12
-5 -35 -12
-5 -36 -12
-5 -37 -12
-5 -38 -12
-5 -32 -13
-5 -33 -13
-5 -34 -13
-5 -35 -13
-5 -36 -13
-5 -37 -13
-5 -38 -13
-5 -33 -14
-5 -34 -14
-5 -35 -14
-5 -36 -14
-5 -37 -14
-5 -35 -15
-6 -33 -8
-6 -34 -8
-6 -35 -8
-6 -36 -8
-6 -37 -8
-6 -32 -9
-6 -33 -9
-6 -34 -9
-6 -35 -9
-6 -36 -9
-6 -37 -9
-6 -38 -9
-6 -32 -10
-6 -33 -10
-6 -34 -10
-6 -35 -10
-6 -36 -10
-6 -37 -10
-6 -38 -10
-6 -32 -11
-6 -33 -11
-6 -34 -11
-6 -35 -11
-6 -36 -11
-6 -37 -11
-6 -38 -11
-6 -32 -12
-6 -33 -12
-6 -34 -12
-6 -35 -12
-6 -36 -12
-6 -37 -12
-6 -38 -12
-6 -32 -13
-6 -33 -13
-6 -34 -13
-6 -35 -13
-6 -36 -13
-6 -37 -13
-6 -38 -13
-6 -33 -14
-6 -34 -14
-6 -35 -14
-6 -36 -14
-6 -37 -14
-7 -34 -8
-7 -35 -8
-7 -36 -8
-7 -33 -9
-7 -34 -9
-7 -35 -9
-7 -36 -9
-7 -37 -9
-7 -32 -10
-7 -33 -10
-7 -34 -10
-7 -35 -10
-7 -36 -10
-7 -37 -10
-7 -38 -10
-7 -32 -11
-7 -33 -11
-7 -34 -11
-7 -35 -11
-7 -36 -11
-7 -37 -11
-7 -38 -11
-7 -32 -12
-7 -33 -12
-7 -34 -12
-7 -35 -12
-7 -36 -12
-7 -37 -12
-7 -38 -12
-7 -33 -13
-7 -34 -13
-7 -35 -13
-7 -36 -13
-7 -37 -13
-7 -34 -14
-7 -35 -14
-7 -36 -14
-8 -34 -9
-8 -35 -9
-8 -36 -9
-8 -33 -10
-8 -34 -10
-8 -35 -10
-8 -36 -10
-8 -37 -10
-8 -33 -11
-8 -34 -11
-8 -35 -11
-8 -36 -11
-8 -37 -11
-8 -33 -12
-8 -34 -12
-8 -35 -12
-8 -36 -12
-8 -37 -12
-8 -34 -13
-8 -35 -13
-8 -36 -13
-9 -35 -11

NameOfVOI:  S007_MGBs
ColorOfVOI: 0 0 255

NrOfVoxels: 514
18 -25 -7
17 -24 -5
17 -25 -5
17 -26 -5
17 -23 -6
17 -24 -6
17 -25 -6
17 -26 -6
17 -27 -6
17 -23 -7
17 -24 -7
17 -25 -7
17 -26 -7
17 -27 -7
17 -23 -8
17 -24 -8
17 -25 -8
17 -26 -8
17 -27 -8
17 -24 -9
17 -25 -9
17 -26 -9
16 -24 -4
16 -25 -4
16 -26 -4
16 -23 -5
16 -24 -5
16 -25 -5
16 -26 -5
16 -27 -5
16 -22 -6
16 -23 -6
16 -24 -6
16 -25 -6
16 -26 -6
16 -27 -6
16 -28 -6
16 -22 -7
16 -23 -7
16 -24 -7
16 -25 -7
16 -26 -7
16 -27 -7
16 -28 -7
16 -22 -8
16 -23 -8
16 -24 -8
16 -25 -8
16 -26 -8
16 -27 -8
16 -28 -8
16 -23 -9
16 -24 -9
16 -25 -9
16 -26 -9
16 -27 -9
16 -24 -10
16 -25 -10
16 -26 -10
15 -23 -4
15 -24 -4
15 -25 -4
15 -26 -4
15 -27 -4
15 -22 -5
15 -23 -5
15 -24 -5
15 -25 -5
15 -26 -5
15 -27 -5
15 -28 -5
15 -22 -6
15 -23 -6
15 -24 -6
15 -25 -6
15 -26 -6
15 -27 -6
15 -28 -6
15 -22 -7
15 -23 -7
15 -24 -7
15 -25 -7
15 -26 -7
15 -27 -7
15 -28 -7
15 -22 -8
15 -23 -8
15 -24 -8
15 -25 -8
15 -26 -8
15 -27 -8
15 -28 -8
15 -22 -9
15 -23 -9
15 -24 -9
15 -25 -9
15 -26 -9
15 -27 -9
15 -28 -9
15 -23 -10
15 -24 -10
15 -25 -10
15 -26 -10
15 -27 -10
14 -25 -3
14 -23 -4
14 -24 -4
14 -25 -4
14 -26 -4
14 -27 -4
14 -22 -5
14 -23 -5
14 -24 -5
14 -25 -5
14 -26 -5
14 -27 -5
14 -28 -5
14 -22 -6
14 -23 -6
14 -24 -6
14 -25 -6
14 -26 -6
14 -27 -6
14 -28 -6
14 -21 -7
14 -22 -7
14 -23 -7
14 -24 -7
14 -25 -7
14 -26 -7
14 -27 -7
14 -28 -7
14 -29 -7
14 -22 -8
14 -23 -8
14 -24 -8
14 -25 -8
14 -26 -8
14 -27 -8
14 -28 -8
14 -22 -9
14 -23 -9
14 -24 -9
14 -25 -9
14 -26 -9
14 -27 -9
14 -28 -9
14 -23 -10
14 -24 -10
14 -25 -10
14 -26 -10
14 -27 -10
14 -25 -11
13 -23 -4
13 -24 -4
13 -25 -4
13 -26 -4
13 -27 -4
13 -22 -5
13 -23 -5
13 -24 -5
13 -25 -5
13 -26 -5
13 -27 -5
13 -28 -5
13 -22 -6
13 -23 -6
13 -24 -6
13 -25 -6
13 -26 -6
13 -27 -6
13 -28 -6
13 -22 -7
13 -23 -7
13 -24 -7
13 -25 -7
13 -26 -7
13 -27 -7
13 -28 -7
13 -22 -8
13 -23 -8
13 -24 -8
13 -25 -8
13 -26 -8
13 -27 -8
13 -28 -8
13 -22 -9
13 -23 -9
13 -24 -9
13 -25 -9
13 -26 -9
13 -27 -9
13 -28 -9
13 -23 -10
13 -24 -10
13 -25 -10
13 -26 -10
13 -27 -10
12 -24 -4
12 -25 -4
12 -26 -4
12 -23 -5
12 -24 -5
12 -25 -5
12 -26 -5
12 -27 -5
12 -22 -6
12 -23 -6
12 -24 -6
12 -25 -6
12 -26 -6
12 -27 -6
12 -28 -6
12 -22 -7
12 -23 -7
12 -24 -7
12 -25 -7
12 -26 -7
12 -27 -7
12 -28 -7
12 -22 -8
12 -23 -8
12 -24 -8
12 -25 -8
12 -26 -8
12 -27 -8
12 -28 -8
12 -23 -9
12 -24 -9
12 -25 -9
12 -26 -9
12 -27 -9
12 -24 -10
12 -25 -10
12 -26 -10
11 -24 -5
11 -25 -5
11 -26 -5
11 -23 -6
11 -24 -6
11 -25 -6
11 -26 -6
11 -27 -6
11 -23 -7
11 -24 -7
11 -25 -7
11 -26 -7
11 -27 -7
11 -23 -8
11 -24 -8
11 -25 -8
11 -26 -8
11 -27 -8
11 -24 -9
11 -25 -9
11 -26 -9
10 -25 -7
-10 -25 -7
-11 -24 -5
-11 -25 -5
-11 -26 -5
-11 -23 -6
-11 -24 -6
-11 -25 -6
-11 -26 -6
-11 -27 -6
-11 -23 -7
-11 -24 -7
-11 -25 -7
-11 -26 -7
-11 -27 -7
-11 -23 -8
-11 -24 -8
-11 -25 -8
-11 -26 -8
-11 -27 -8
-11 -24 -9
-11 -25 -9
-11 -26 -9
-12 -24 -4
-12 -25 -4
-12 -26 -4
-12 -23 -5
-12 -24 -5
-12 -25 -5
-12 -26 -5
-12 -27 -5
-12 -22 -6
-12 -23 -6
-12 -24 -6
-12 -25 -6
-12 -26 -6
-12 -27 -6
-12 -28 -6
-12 -22 -7
-12 -23 -7
-12 -24 -7
-12 -25 -7
-12 -26 -7
-12 -27 -7
-12 -28 -7
-12 -22 -8
-12 -23 -8
-12 -24 -8
-12 -25 -8
-12 -26 -8
-12 -27 -8
-12 -28 -8
-12 -23 -9
-12 -24 -9
-12 -25 -9
-12 -26 -9
-12 -27 -9
-12 -24 -10
-12 -25 -10
-12 -26 -10
-13 -23 -4
-13 -24 -4
-13 -25 -4
-13 -26 -4
-13 -27 -4
-13 -22 -5
-13 -23 -5
-13 -24 -5
-13 -25 -5
-13 -26 -5
-13 -27 -5
-13 -28 -5
-13 -22 -6
-13 -23 -6
-13 -24 -6
-13 -25 -6
-13 -26 -6
-13 -27 -6
-13 -28 -6
-13 -22 -7
-13 -23 -7
-13 -24 -7
-13 -25 -7
-13 -26 -7
-13 -27 -7
-13 -28 -7
-13 -22 -8
-13 -23 -8
-13 -24 -8
-13 -25 -8
-13 -26 -8
-13 -27 -8
-13 -28 -8
-13 -22 -9
-13 -23 -9
-13 -24 -9
-13 -25 -9
-13 -26 -9
-13 -27 -9
-13 -28 -9
-13 -23 -10
-13 -24 -10
-13 -25 -10
-13 -26 -10
-13 -27 -10
-14 -25 -3
-14 -23 -4
-14 -24 -4
-14 -25 -4
-14 -26 -4
-14 -27 -4
-14 -22 -5
-14 -23 -5
-14 -24 -5
-14 -25 -5
-14 -26 -5
-14 -27 -5
-14 -28 -5
-14 -22 -6
-14 -23 -6
-14 -24 -6
-14 -25 -6
-14 -26 -6
-14 -27 -6
-14 -28 -6
-14 -21 -7
-14 -22 -7
-14 -23 -7
-14 -24 -7
-14 -25 -7
-14 -26 -7
-14 -27 -7
-14 -28 -7
-14 -29 -7
-14 -22 -8
-14 -23 -8
-14 -24 -8
-14 -25 -8
-14 -26 -8
-14 -27 -8
-14 -28 -8
-14 -22 -9
-14 -23 -9
-14 -24 -9
-14 -25 -9
-14 -26 -9
-14 -27 -9
-14 -28 -9
-14 -23 -10
-14 -24 -10
-14 -25 -10
-14 -26 -10
-14 -27 -10
-14 -25 -11
-15 -23 -4
-15 -24 -4
-15 -25 -4
-15 -26 -4
-15 -27 -4
-15 -22 -5
-15 -23 -5
-15 -24 -5
-15 -25 -5
-15 -26 -5
-15 -27 -5
-15 -28 -5
-15 -22 -6
-15 -23 -6
-15 -24 -6
-15 -25 -6
-15 -26 -6
-15 -27 -6
-15 -28 -6
-15 -22 -7
-15 -23 -7
-15 -24 -7
-15 -25 -7
-15 -26 -7
-15 -27 -7
-15 -28 -7
-15 -22 -8
-15 -23 -8
-15 -24 -8
-15 -25 -8
-15 -26 -8
-15 -27 -8
-15 -28 -8
-15 -22 -9
-15 -23 -9
-15 -24 -9
-15 -25 -9
-15 -26 -9
-15 -27 -9
-15 -28 -9
-15 -23 -10
-15 -24 -10
-15 -25 -10
-15 -26 -10
-15 -27 -10
-16 -24 -4
-16 -25 -4
-16 -26 -4
-16 -23 -5
-16 -24 -5
-16 -25 -5
-16 -26 -5
-16 -27 -5
-16 -22 -6
-16 -23 -6
-16 -24 -6
-16 -25 -6
-16 -26 -6
-16 -27 -6
-16 -28 -6
-16 -22 -7
-16 -23 -7
-16 -24 -7
-16 -25 -7
-16 -26 -7
-16 -27 -7
-16 -28 -7
-16 -22 -8
-16 -23 -8
-16 -24 -8
-16 -25 -8
-16 -26 -8
-16 -27 -8
-16 -28 -8
-16 -23 -9
-16 -24 -9
-16 -25 -9
-16 -26 -9
-16 -27 -9
-16 -24 -10
-16 -25 -10
-16 -26 -10
-17 -24 -5
-17 -25 -5
-17 -26 -5
-17 -23 -6
-17 -24 -6
-17 -25 -6
-17 -26 -6
-17 -27 -6
-17 -23 -7
-17 -24 -7
-17 -25 -7
-17 -26 -7
-17 -27 -7
-17 -23 -8
-17 -24 -8
-17 -25 -8
-17 -26 -8
-17 -27 -8
-17 -24 -9
-17 -25 -9
-17 -26 -9
-18 -25 -7

NameOfVOI:  S007_SOCs_CNs
ColorOfVOI: 200 100 200

NrOfVoxels: 970
21 -36 -40
20 -35 -38
20 -36 -38
20 -37 -38
20 -34 -39
20 -35 -39
20 -36 -39
20 -37 -39
20 -38 -39
20 -34 -40
20 -35 -40
20 -36 -40
20 -37 -40
20 -38 -40
20 -34 -41
20 -35 -41
20 -36 -41
20 -37 -41
20 -38 -41
20 -35 -42
20 -36 -42
20 -37 -42
19 -35 -37
19 -36 -37
19 -37 -37
19 -34 -38
19 -35 -38
19 -36 -38
19 -37 -38
19 -38 -38
19 -33 -39
19 -34 -39
19 -35 -39
19 -36 -39
19 -37 -39
19 -38 -39
19 -39 -39
19 -33 -40
19 -34 -40
19 -35 -40
19 -36 -40
19 -37 -40
19 -38 -40
19 -39 -40
19 -33 -41
19 -34 -41
19 -35 -41
19 -36 -41
19 -37 -41
19 -38 -41
19 -39 -41
19 -34 -42
19 -35 -42
19 -36 -42
19 -37 -42
19 -38 -42
19 -35 -43
19 -36 -43
19 -37 -43
18 -34 -37
18 -35 -37
18 -36 -37
18 -37 -37
18 -38 -37
18 -33 -38
18 -34 -38
18 -35 -38
18 -36 -38
18 -37 -38
18 -38 -38
18 -39 -38
18 -33 -39
18 -34 -39
18 -35 -39
18 -36 -39
18 -37 -39
18 -38 -39
18 -39 -39
18 -33 -40
18 -34 -40
18 -35 -40
18 -36 -40
18 -37 -40
18 -38 -40
18 -39 -40
18 -33 -41
18 -34 -41
18 -35 -41
18 -36 -41
18 -37 -41
18 -38 -41
18 -39 -41
18 -33 -42
18 -34 -42
18 -35 -42
18 -36 -42
18 -37 -42
18 -38 -42
18 -39 -42
18 -34 -43
18 -35 -43
18 -36 -43
18 -37 -43
18 -38 -43
17 -36 -36
17 -34 -37
17 -35 -37
17 -36 -37
17 -37 -37
17 -38 -37
17 -33 -38
17 -34 -38
17 -35 -38
17 -36 -38
17 -37 -38
17 -38 -38
17 -39 -38
17 -33 -39
17 -34 -39
17 -35 -39
17 -36 -39
17 -37 -39
17 -38 -39
17 -39 -39
17 -32 -40
17 -33 -40
17 -34 -40
17 -35 -40
17 -36 -40
17 -37 -40
17 -38 -40
17 -39 -40
17 -40 -40
17 -33 -41
17 -34 -41
17 -35 -41
17 -36 -41
17 -37 -41
17 -38 -41
17 -39 -41
17 -33 -42
17 -34 -42
17 -35 -42
17 -36 -42
17 -37 -42
17 -38 -42
17 -39 -42
17 -34 -43
17 -35 -43
17 -36 -43
17 -37 -43
17 -38 -43
17 -36 -44
16 -34 -37
16 -35 -37
16 -36 -37
16 -37 -37
16 -38 -37
16 -33 -38
16 -34 -38
16 -35 -38
16 -36 -38
16 -37 -38
16 -38 -38
16 -39 -38
16 -40 -38
16 -41 -38
16 -33 -39
16 -34 -39
16 -35 -39
16 -36 -39
16 -37 -39
16 -38 -39
16 -39 -39
16 -40 -39
16 -41 -39
16 -42 -39
16 -33 -40
16 -34 -40
16 -35 -40
16 -36 -40
16 -37 -40
16 -38 -40
16 -39 -40
16 -40 -40
16 -41 -40
16 -42 -40
16 -33 -41
16 -34 -41
16 -35 -41
16 -36 -41
16 -37 -41
16 -38 -41
16 -39 -41
16 -40 -41
16 -41 -41
16 -42 -41
16 -33 -42
16 -34 -42
16 -35 -42
16 -36 -42
16 -37 -42
16 -38 -42
16 -39 -42
16 -40 -42
16 -41 -42
16 -34 -43
16 -35 -43
16 -36 -43
16 -37 -43
16 -38 -43
15 -35 -37
15 -36 -37
15 -37 -37
15 -39 -37
15 -40 -37
15 -41 -37
15 -34 -38
15 -35 -38
15 -36 -38
15 -37 -38
15 -38 -38
15 -39 -38
15 -40 -38
15 -41 -38
15 -42 -38
15 -33 -39
15 -34 -39
15 -35 -39
15 -36 -39
15 -37 -39
15 -38 -39
15 -39 -39
15 -40 -39
15 -41 -39
15 -42 -39
15 -43 -39
15 -33 -40
15 -34 -40
15 -35 -40
15 -36 -40
15 -37 -40
15 -38 -40
15 -39 -40
15 -40 -40
15 -41 -40
15 -42 -40
15 -43 -40
15 -33 -41
15 -34 -41
15 -35 -41
15 -36 -41
15 -37 -41
15 -38 -41
15 -39 -41
15 -40 -41
15 -41 -41
15 -42 -41
15 -43 -41
15 -34 -42
15 -35 -42
15 -36 -42
15 -37 -42
15 -38 -42
15 -39 -42
15 -40 -42
15 -41 -42
15 -42 -42
15 -35 -43
15 -36 -43
15 -37 -43
15 -39 -43
15 -40 -43
15 -41 -43
14 -38 -37
14 -39 -37
14 -40 -37
14 -41 -37
14 -42 -37
14 -35 -38
14 -36 -38
14 -37 -38
14 -38 -38
14 -39 -38
14 -40 -38
14 -41 -38
14 -42 -38
14 -43 -38
14 -34 -39
14 -35 -39
14 -36 -39
14 -37 -39
14 -38 -39
14 -39 -39
14 -40 -39
14 -41 -39
14 -42 -39
14 -43 -39
14 -34 -40
14 -35 -40
14 -36 -40
14 -37 -40
14 -38 -40
14 -39 -40
14 -40 -40
14 -41 -40
14 -42 -40
14 -43 -40
14 -34 -41
14 -35 -41
14 -36 -41
14 -37 -41
14 -38 -41
14 -39 -41
14 -40 -41
14 -41 -41
14 -42 -41
14 -43 -41
14 -35 -42
14 -36 -42
14 -37 -42
14 -38 -42
14 -39 -42
14 -40 -42
14 -41 -42
14 -42 -42
14 -43 -42
14 -38 -43
14 -39 -43
14 -40 -43
14 -41 -43
14 -42 -43
13 -40 -36
13 -38 -37
13 -39 -37
13 -40 -37
13 -41 -37
13 -42 -37
13 -37 -38
13 -38 -38
13 -39 -38
13 -40 -38
13 -41 -38
13 -42 -38
13 -43 -38
13 -37 -39
13 -38 -39
13 -39 -39
13 -40 -39
13 -41 -39
13 -42 -39
13 -43 -39
13 -36 -40
13 -37 -40
13 -38 -40
13 -39 -40
13 -40 -40
13 -41 -40
13 -42 -40
13 -43 -40
13 -44 -40
13 -37 -41
13 -38 -41
13 -39 -41
13 -40 -41
13 -41 -41
13 -42 -41
13 -43 -41
13 -37 -42
13 -38 -42
13 -39 -42
13 -40 -42
13 -41 -42
13 -42 -42
13 -43 -42
13 -38 -43
13 -39 -43
13 -40 -43
13 -41 -43
13 -42 -43
13 -40 -44
12 -38 -37
12 -39 -37
12 -40 -37
12 -41 -37
12 -42 -37
12 -37 -38
12 -38 -38
12 -39 -38
12 -40 -38
12 -41 -38
12 -42 -38
12 -43 -38
12 -37 -39
12 -38 -39
12 -39 -39
12 -40 -39
12 -41 -39
12 -42 -39
12 -43 -39
12 -37 -40
12 -38 -40
12 -39 -40
12 -40 -40
12 -41 -40
12 -42 -40
12 -43 -40
12 -37 -41
12 -38 -41
12 -39 -41
12 -40 -41
12 -41 -41
12 -42 -41
12 -43 -41
12 -37 -42
12 -38 -42
12 -39 -42
12 -40 -42
12 -41 -42
12 -42 -42
12 -43 -42
12 -38 -43
12 -39 -43
12 -40 -43
12 -41 -43
12 -42 -43
11 -39 -37
11 -40 -37
11 -41 -37
11 -38 -38
11 -39 -38
11 -40 -38
11 -41 -38
11 -42 -38
11 -37 -39
11 -38 -39
11 -39 -39
11 -40 -39
11 -41 -39
11 -42 -39
11 -43 -39
11 -37 -40
11 -38 -40
11 -39 -40
11 -40 -40
11 -41 -40
11 -42 -40
11 -43 -40
11 -37 -41
11 -38 -41
11 -39 -41
11 -40 -41
11 -41 -41
11 -42 -41
11 -43 -41
11 -38 -42
11 -39 -42
11 -40 -42
11 -41 -42
11 -42 -42
11 -39 -43
11 -40 -43
11 -41 -43
10 -39 -38
10 -40 -38
10 -41 -38
10 -38 -39
10 -39 -39
10 -40 -39
10 -41 -39
10 -42 -39
10 -38 -40
10 -39 -40
10 -40 -40
10 -41 -40
10 -42 -40
10 -38 -41
10 -39 -41
10 -40 -41
10 -41 -41
10 -42 -41
10 -39 -42
10 -40 -42
10 -41 -42
9 -40 -40
-8 -40 -40
-9 -39 -38
-9 -40 -38
-9 -41 -38
-9 -38 -39
-9 -39 -39
-9 -40 -39
-9 -41 -39
-9 -42 -39
-9 -38 -40
-9 -39 -40
-9 -40 -40
-9 -41 -40
-9 -42 -40
-9 -38 -41
-9 -39 -41
-9 -40 -41
-9 -41 -41
-9 -42 -41
-9 -39 -42
-9 -40 -42
-9 -41 -42
-10 -39 -37
-10 -40 -37
-10 -41 -37
-10 -38 -38
-10 -39 -38
-10 -40 -38
-10 -41 -38
-10 -42 -38
-10 -37 -39
-10 -38 -39
-10 -39 -39
-10 -40 -39
-10 -41 -39
-10 -42 -39
-10 -43 -39
-10 -37 -40
-10 -38 -40
-10 -39 -40
-10 -40 -40
-10 -41 -40
-10 -42 -40
-10 -43 -40
-10 -37 -41
-10 -38 -41
-10 -39 -41
-10 -40 -41
-10 -41 -41
-10 -42 -41
-10 -43 -41
-10 -38 -42
-10 -39 -42
-10 -40 -42
-10 -41 -42
-10 -42 -42
-10 -39 -43
-10 -40 -43
-10 -41 -43
-11 -38 -37
-11 -39 -37
-11 -40 -37
-11 -41 -37
-11 -42 -37
-11 -37 -38
-11 -38 -38
-11 -39 -38
-11 -40 -38
-11 -41 -38
-11 -42 -38
-11 -43 -38
-11 -37 -39
-11 -38 -39
-11 -39 -39
-11 -40 -39
-11 -41 -39
-11 -42 -39
-11 -43 -39
-11 -37 -40
-11 -38 -40
-11 -39 -40
-11 -40 -40
-11 -41 -40
-11 -42 -40
-11 -43 -40
-11 -37 -41
-11 -38 -41
-11 -39 -41
-11 -40 -41
-11 -41 -41
-11 -42 -41
-11 -43 -41
-11 -37 -42
-11 -38 -42
-11 -39 -42
-11 -40 -42
-11 -41 -42
-11 -42 -42
-11 -43 -42
-11 -38 -43
-11 -39 -43
-11 -40 -43
-11 -41 -43
-11 -42 -43
-12 -40 -36
-12 -38 -37
-12 -39 -37
-12 -40 -37
-12 -41 -37
-12 -42 -37
-12 -37 -38
-12 -38 -38
-12 -39 -38
-12 -40 -38
-12 -41 -38
-12 -42 -38
-12 -43 -38
-12 -37 -39
-12 -38 -39
-12 -39 -39
-12 -40 -39
-12 -41 -39
-12 -42 -39
-12 -43 -39
-12 -36 -40
-12 -37 -40
-12 -38 -40
-12 -39 -40
-12 -40 -40
-12 -41 -40
-12 -42 -40
-12 -43 -40
-12 -44 -40
-12 -37 -41
-12 -38 -41
-12 -39 -41
-12 -40 -41
-12 -41 -41
-12 -42 -41
-12 -43 -41
-12 -37 -42
-12 -38 -42
-12 -39 -42
-12 -40 -42
-12 -41 -42
-12 -42 -42
-12 -43 -42
-12 -38 -43
-12 -39 -43
-12 -40 -43
-12 -41 -43
-12 -42 -43
-12 -40 -44
-13 -38 -37
-13 -39 -37
-13 -40 -37
-13 -41 -37
-13 -42 -37
-13 -35 -38
-13 -36 -38
-13 -37 -38
-13 -38 -38
-13 -39 -38
-13 -40 -38
-13 -41 -38
-13 -42 -38
-13 -43 -38
-13 -34 -39
-13 -35 -39
-13 -36 -39
-13 -37 -39
-13 -38 -39
-13 -39 -39
-13 -40 -39
-13 -41 -39
-13 -42 -39
-13 -43 -39
-13 -34 -40
-13 -35 -40
-13 -36 -40
-13 -37 -40
-13 -38 -40
-13 -39 -40
-13 -40 -40
-13 -41 -40
-13 -42 -40
-13 -43 -40
-13 -34 -41
-13 -35 -41
-13 -36 -41
-13 -37 -41
-13 -38 -41
-13 -39 -41
-13 -40 -41
-13 -41 -41
-13 -42 -41
-13 -43 -41
-13 -35 -42
-13 -36 -42
-13 -37 -42
-13 -38 -42
-13 -39 -42
-13 -40 -42
-13 -41 -42
-13 -42 -42
-13 -43 -42
-13 -38 -43
-13 -39 -43
-13 -40 -43
-13 -41 -43
-13 -42 -43
-14 -35 -37
-14 -36 -37
-14 -37 -37
-14 -39 -37
-14 -40 -37
-14 -41 -37
-14 -34 -38
-14 -35 -38
-14 -36 -38
-14 -37 -38
-14 -38 -38
-14 -39 -38
-14 -40 -38
-14 -41 -38
-14 -42 -38
-14 -33 -39
-14 -34 -39
-14 -35 -39
-14 -36 -39
-14 -37 -39
-14 -38 -39
-14 -39 -39
-14 -40 -39
-14 -41 -39
-14 -42 -39
-14 -43 -39
-14 -33 -40
-14 -34 -40
-14 -35 -40
-14 -36 -40
-14 -37 -40
-14 -38 -40
-14 -39 -40
-14 -40 -40
-14 -41 -40
-14 -42 -40
-14 -43 -40
-14 -33 -41
-14 -34 -41
-14 -35 -41
-14 -36 -41
-14 -37 -41
-14 -38 -41
-14 -39 -41
-14 -40 -41
-14 -41 -41
-14 -42 -41
-14 -43 -41
-14 -34 -42
-14 -35 -42
-14 -36 -42
-14 -37 -42
-14 -38 -42
-14 -39 -42
-14 -40 -42
-14 -41 -42
-14 -42 -42
-14 -35 -43
-14 -36 -43
-14 -37 -43
-14 -39 -43
-14 -40 -43
-14 -41 -43
-15 -34 -37
-15 -35 -37
-15 -36 -37
-15 -37 -37
-15 -38 -37
-15 -33 -38
-15 -34 -38
-15 -35 -38
-15 -36 -38
-15 -37 -38
-15 -38 -38
-15 -39 -38
-15 -40 -38
-15 -41 -38
-15 -33 -39
-15 -34 -39
-15 -35 -39
-15 -36 -39
-15 -37 -39
-15 -38 -39
-15 -39 -39
-15 -40 -39
-15 -41 -39
-15 -42 -39
-15 -33 -40
-15 -34 -40
-15 -35 -40
-15 -36 -40
-15 -37 -40
-15 -38 -40
-15 -39 -40
-15 -40 -40
-15 -41 -40
-15 -42 -40
-15 -33 -41
-15 -34 -41
-15 -35 -41
-15 -36 -41
-15 -37 -41
-15 -38 -41
-15 -39 -41
-15 -40 -41
-15 -41 -41
-15 -42 -41
-15 -33 -42
-15 -34 -42
-15 -35 -42
-15 -36 -42
-15 -37 -42
-15 -38 -42
-15 -39 -42
-15 -40 -42
-15 -41 -42
-15 -34 -43
-15 -35 -43
-15 -36 -43
-15 -37 -43
-15 -38 -43
-16 -36 -36
-16 -34 -37
-16 -35 -37
-16 -36 -37
-16 -37 -37
-16 -38 -37
-16 -33 -38
-16 -34 -38
-16 -35 -38
-16 -36 -38
-16 -37 -38
-16 -38 -38
-16 -39 -38
-16 -33 -39
-16 -34 -39
-16 -35 -39
-16 -36 -39
-16 -37 -39
-16 -38 -39
-16 -39 -39
-16 -32 -40
-16 -33 -40
-16 -34 -40
-16 -35 -40
-16 -36 -40
-16 -37 -40
-16 -38 -40
-16 -39 -40
-16 -40 -40
-16 -33 -41
-16 -34 -41
-16 -35 -41
-16 -36 -41
-16 -37 -41
-16 -38 -41
-16 -39 -41
-16 -33 -42
-16 -34 -42
-16 -35 -42
-16 -36 -42
-16 -37 -42
-16 -38 -42
-16 -39 -42
-16 -34 -43
-16 -35 -43
-16 -36 -43
-16 -37 -43
-16 -38 -43
-16 -36 -44
-17 -34 -37
-17 -35 -37
-17 -36 -37
-17 -37 -37
-17 -38 -37
-17 -33 -38
-17 -34 -38
-17 -35 -38
-17 -36 -38
-17 -37 -38
-17 -38 -38
-17 -39 -38
-17 -33 -39
-17 -34 -39
-17 -35 -39
-17 -36 -39
-17 -37 -39
-17 -38 -39
-17 -39 -39
-17 -33 -40
-17 -34 -40
-17 -35 -40
-17 -36 -40
-17 -37 -40
-17 -38 -40
-17 -39 -40
-17 -33 -41
-17 -34 -41
-17 -35 -41
-17 -36 -41
-17 -37 -41
-17 -38 -41
-17 -39 -41
-17 -33 -42
-17 -34 -42
-17 -35 -42
-17 -36 -42
-17 -37 -42
-17 -38 -42
-17 -39 -42
-17 -34 -43
-17 -35 -43
-17 -36 -43
-17 -37 -43
-17 -38 -43
-18 -35 -37
-18 -36 -37
-18 -37 -37
-18 -34 -38
-18 -35 -38
-18 -36 -38
-18 -37 -38
-18 -38 -38
-18 -33 -39
-18 -34 -39
-18 -35 -39
-18 -36 -39
-18 -37 -39
-18 -38 -39
-18 -39 -39
-18 -33 -40
-18 -34 -40
-18 -35 -40
-18 -36 -40
-18 -37 -40
-18 -38 -40
-18 -39 -40
-18 -33 -41
-18 -34 -41
-18 -35 -41
-18 -36 -41
-18 -37 -41
-18 -38 -41
-18 -39 -41
-18 -34 -42
-18 -35 -42
-18 -36 -42
-18 -37 -42
-18 -38 -42
-18 -35 -43
-18 -36 -43
-18 -37 -43
-19 -35 -38
-19 -36 -38
-19 -37 -38
-19 -34 -39
-19 -35 -39
-19 -36 -39
-19 -37 -39
-19 -38 -39
-19 -34 -40
-19 -35 -40
-19 -36 -40
-19 -37 -40
-19 -38 -40
-19 -34 -41
-19 -35 -41
-19 -36 -41
-19 -37 -41
-19 -38 -41
-19 -35 -42
-19 -36 -42
-19 -37 -42
-20 -36 -40

NameOfVOI:  S008_ICs
ColorOfVOI: 245 219 158

NrOfVoxels: 514
9 -34 -11
8 -33 -9
8 -34 -9
8 -35 -9
8 -32 -10
8 -33 -10
8 -34 -10
8 -35 -10
8 -36 -10
8 -32 -11
8 -33 -11
8 -34 -11
8 -35 -11
8 -36 -11
8 -32 -12
8 -33 -12
8 -34 -12
8 -35 -12
8 -36 -12
8 -33 -13
8 -34 -13
8 -35 -13
7 -33 -8
7 -34 -8
7 -35 -8
7 -32 -9
7 -33 -9
7 -34 -9
7 -35 -9
7 -36 -9
7 -31 -10
7 -32 -10
7 -33 -10
7 -34 -10
7 -35 -10
7 -36 -10
7 -37 -10
7 -31 -11
7 -32 -11
7 -33 -11
7 -34 -11
7 -35 -11
7 -36 -11
7 -37 -11
7 -31 -12
7 -32 -12
7 -33 -12
7 -34 -12
7 -35 -12
7 -36 -12
7 -37 -12
7 -32 -13
7 -33 -13
7 -34 -13
7 -35 -13
7 -36 -13
7 -33 -14
7 -34 -14
7 -35 -14
6 -32 -8
6 -33 -8
6 -34 -8
6 -35 -8
6 -36 -8
6 -31 -9
6 -32 -9
6 -33 -9
6 -34 -9
6 -35 -9
6 -36 -9
6 -37 -9
6 -31 -10
6 -32 -10
6 -33 -10
6 -34 -10
6 -35 -10
6 -36 -10
6 -37 -10
6 -31 -11
6 -32 -11
6 -33 -11
6 -34 -11
6 -35 -11
6 -36 -11
6 -37 -11
6 -31 -12
6 -32 -12
6 -33 -12
6 -34 -12
6 -35 -12
6 -36 -12
6 -37 -12
6 -31 -13
6 -32 -13
6 -33 -13
6 -34 -13
6 -35 -13
6 -36 -13
6 -37 -13
6 -32 -14
6 -33 -14
6 -34 -14
6 -35 -14
6 -36 -14
5 -34 -7
5 -32 -8
5 -33 -8
5 -34 -8
5 -35 -8
5 -36 -8
5 -31 -9
5 -32 -9
5 -33 -9
5 -34 -9
5 -35 -9
5 -36 -9
5 -37 -9
5 -31 -10
5 -32 -10
5 -33 -10
5 -34 -10
5 -35 -10
5 -36 -10
5 -37 -10
5 -30 -11
5 -31 -11
5 -32 -11
5 -33 -11
5 -34 -11
5 -35 -11
5 -36 -11
5 -37 -11
5 -38 -11
5 -31 -12
5 -32 -12
5 -33 -12
5 -34 -12
5 -35 -12
5 -36 -12
5 -37 -12
5 -31 -13
5 -32 -13
5 -33 -13
5 -34 -13
5 -35 -13
5 -36 -13
5 -37 -13
5 -32 -14
5 -33 -14
5 -34 -14
5 -35 -14
5 -36 -14
5 -34 -15
4 -32 -8
4 -33 -8
4 -34 -8
4 -35 -8
4 -36 -8
4 -31 -9
4 -32 -9
4 -33 -9
4 -34 -9
4 -35 -9
4 -36 -9
4 -37 -9
4 -31 -10
4 -32 -10
4 -33 -10
4 -34 -10
4 -35 -10
4 -36 -10
4 -37 -10
4 -31 -11
4 -32 -11
4 -33 -11
4 -34 -11
4 -35 -11
4 -36 -11
4 -37 -11
4 -31 -12
4 -32 -12
4 -33 -12
4 -34 -12
4 -35 -12
4 -36 -12
4 -37 -12
4 -31 -13
4 -32 -13
4 -33 -13
4 -34 -13
4 -35 -13
4 -36 -13
4 -37 -13
4 -32 -14
4 -33 -14
4 -34 -14
4 -35 -14
4 -36 -14
3 -33 -8
3 -34 -8
3 -35 -8
3 -32 -9
3 -33 -9
3 -34 -9
3 -35 -9
3 -36 -9
3 -31 -10
3 -32 -10
3 -33 -10
3 -34 -10
3 -35 -10
3 -36 -10
3 -37 -10
3 -31 -11
3 -32 -11
3 -33 -11
3 -34 -11
3 -35 -11
3 -36 -11
3 -37 -11
3 -31 -12
3 -32 -12
3 -33 -12
3 -34 -12
3 -35 -12
3 -36 -12
3 -37 -12
3 -32 -13
3 -33 -13
3 -34 -13
3 -35 -13
3 -36 -13
3 -33 -14
3 -34 -14
3 -35 -14
2 -33 -9
2 -34 -9
2 -35 -9
2 -32 -10
2 -33 -10
2 -34 -10
2 -35 -10
2 -36 -10
2 -32 -11
2 -33 -11
2 -34 -11
2 -35 -11
2 -36 -11
2 -32 -12
2 -33 -12
2 -34 -12
2 -35 -12
2 -36 -12
2 -33 -13
2 -34 -13
2 -35 -13
1 -34 -11
-1 -34 -11
-2 -33 -9
-2 -34 -9
-2 -35 -9
-2 -32 -10
-2 -33 -10
-2 -34 -10
-2 -35 -10
-2 -36 -10
-2 -32 -11
-2 -33 -11
-2 -34 -11
-2 -35 -11
-2 -36 -11
-2 -32 -12
-2 -33 -12
-2 -34 -12
-2 -35 -12
-2 -36 -12
-2 -33 -13
-2 -34 -13
-2 -35 -13
-3 -33 -8
-3 -34 -8
-3 -35 -8
-3 -32 -9
-3 -33 -9
-3 -34 -9
-3 -35 -9
-3 -36 -9
-3 -31 -10
-3 -32 -10
-3 -33 -10
-3 -34 -10
-3 -35 -10
-3 -36 -10
-3 -37 -10
-3 -31 -11
-3 -32 -11
-3 -33 -11
-3 -34 -11
-3 -35 -11
-3 -36 -11
-3 -37 -11
-3 -31 -12
-3 -32 -12
-3 -33 -12
-3 -34 -12
-3 -35 -12
-3 -36 -12
-3 -37 -12
-3 -32 -13
-3 -33 -13
-3 -34 -13
-3 -35 -13
-3 -36 -13
-3 -33 -14
-3 -34 -14
-3 -35 -14
-4 -32 -8
-4 -33 -8
-4 -34 -8
-4 -35 -8
-4 -36 -8
-4 -31 -9
-4 -32 -9
-4 -33 -9
-4 -34 -9
-4 -35 -9
-4 -36 -9
-4 -37 -9
-4 -31 -10
-4 -32 -10
-4 -33 -10
-4 -34 -10
-4 -35 -10
-4 -36 -10
-4 -37 -10
-4 -31 -11
-4 -32 -11
-4 -33 -11
-4 -34 -11
-4 -35 -11
-4 -36 -11
-4 -37 -11
-4 -31 -12
-4 -32 -12
-4 -33 -12
-4 -34 -12
-4 -35 -12
-4 -36 -12
-4 -37 -12
-4 -31 -13
-4 -32 -13
-4 -33 -13
-4 -34 -13
-4 -35 -13
-4 -36 -13
-4 -37 -13
-4 -32 -14
-4 -33 -14
-4 -34 -14
-4 -35 -14
-4 -36 -14
-5 -34 -7
-5 -32 -8
-5 -33 -8
-5 -34 -8
-5 -35 -8
-5 -36 -8
-5 -31 -9
-5 -32 -9
-5 -33 -9
-5 -34 -9
-5 -35 -9
-5 -36 -9
-5 -37 -9
-5 -31 -10
-5 -32 -10
-5 -33 -10
-5 -34 -10
-5 -35 -10
-5 -36 -10
-5 -37 -10
-5 -30 -11
-5 -31 -11
-5 -32 -11
-5 -33 -11
-5 -34 -11
-5 -35 -11
-5 -36 -11
-5 -37 -11
-5 -38 -11
-5 -31 -12
-5 -32 -12
-5 -33 -12
-5 -34 -12
-5 -35 -12
-5 -36 -12
-5 -37 -12
-5 -31 -13
-5 -32 -13
-5 -33 -13
-5 -34 -13
-5 -35 -13
-5 -36 -13
-5 -37 -13
-5 -32 -14
-5 -33 -14
-5 -34 -14
-5 -35 -14
-5 -36 -14
-5 -34 -15
-6 -32 -8
-6 -33 -8
-6 -34 -8
-6 -35 -8
-6 -36 -8
-6 -31 -9
-6 -32 -9
-6 -33 -9
-6 -34 -9
-6 -35 -9
-6 -36 -9
-6 -37 -9
-6 -31 -10
-6 -32 -10
-6 -33 -10
-6 -34 -10
-6 -35 -10
-6 -36 -10
-6 -37 -10
-6 -31 -11
-6 -32 -11
-6 -33 -11
-6 -34 -11
-6 -35 -11
-6 -36 -11
-6 -37 -11
-6 -31 -12
-6 -32 -12
-6 -33 -12
-6 -34 -12
-6 -35 -12
-6 -36 -12
-6 -37 -12
-6 -31 -13
-6 -32 -13
-6 -33 -13
-6 -34 -13
-6 -35 -13
-6 -36 -13
-6 -37 -13
-6 -32 -14
-6 -33 -14
-6 -34 -14
-6 -35 -14
-6 -36 -14
-7 -33 -8
-7 -34 -8
-7 -35 -8
-7 -32 -9
-7 -33 -9
-7 -34 -9
-7 -35 -9
-7 -36 -9
-7 -31 -10
-7 -32 -10
-7 -33 -10
-7 -34 -10
-7 -35 -10
-7 -36 -10
-7 -37 -10
-7 -31 -11
-7 -32 -11
-7 -33 -11
-7 -34 -11
-7 -35 -11
-7 -36 -11
-7 -37 -11
-7 -31 -12
-7 -32 -12
-7 -33 -12
-7 -34 -12
-7 -35 -12
-7 -36 -12
-7 -37 -12
-7 -32 -13
-7 -33 -13
-7 -34 -13
-7 -35 -13
-7 -36 -13
-7 -33 -14
-7 -34 -14
-7 -35 -14
-8 -33 -9
-8 -34 -9
-8 -35 -9
-8 -32 -10
-8 -33 -10
-8 -34 -10
-8 -35 -10
-8 -36 -10
-8 -32 -11
-8 -33 -11
-8 -34 -11
-8 -35 -11
-8 -36 -11
-8 -32 -12
-8 -33 -12
-8 -34 -12
-8 -35 -12
-8 -36 -12
-8 -33 -13
-8 -34 -13
-8 -35 -13
-9 -34 -11

NameOfVOI:  S008_MGBs
ColorOfVOI: 153 51 51

NrOfVoxels: 514
16 -27 -4
15 -26 -2
15 -27 -2
15 -28 -2
15 -25 -3
15 -26 -3
15 -27 -3
15 -28 -3
15 -29 -3
15 -25 -4
15 -26 -4
15 -27 -4
15 -28 -4
15 -29 -4
15 -25 -5
15 -26 -5
15 -27 -5
15 -28 -5
15 -29 -5
15 -26 -6
15 -27 -6
15 -28 -6
14 -26 -1
14 -27 -1
14 -28 -1
14 -25 -2
14 -26 -2
14 -27 -2
14 -28 -2
14 -29 -2
14 -24 -3
14 -25 -3
14 -26 -3
14 -27 -3
14 -28 -3
14 -29 -3
14 -30 -3
14 -24 -4
14 -25 -4
14 -26 -4
14 -27 -4
14 -28 -4
14 -29 -4
14 -30 -4
14 -24 -5
14 -25 -5
14 -26 -5
14 -27 -5
14 -28 -5
14 -29 -5
14 -30 -5
14 -25 -6
14 -26 -6
14 -27 -6
14 -28 -6
14 -29 -6
14 -26 -7
14 -27 -7
14 -28 -7
13 -25 -1
13 -26 -1
13 -27 -1
13 -28 -1
13 -29 -1
13 -24 -2
13 -25 -2
13 -26 -2
13 -27 -2
13 -28 -2
13 -29 -2
13 -30 -2
13 -24 -3
13 -25 -3
13 -26 -3
13 -27 -3
13 -28 -3
13 -29 -3
13 -30 -3
13 -24 -4
13 -25 -4
13 -26 -4
13 -27 -4
13 -28 -4
13 -29 -4
13 -30 -4
13 -24 -5
13 -25 -5
13 -26 -5
13 -27 -5
13 -28 -5
13 -29 -5
13 -30 -5
13 -24 -6
13 -25 -6
13 -26 -6
13 -27 -6
13 -28 -6
13 -29 -6
13 -30 -6
13 -25 -7
13 -26 -7
13 -27 -7
13 -28 -7
13 -29 -7
12 -27 0
12 -25 -1
12 -26 -1
12 -27 -1
12 -28 -1
12 -29 -1
12 -24 -2
12 -25 -2
12 -26 -2
12 -27 -2
12 -28 -2
12 -29 -2
12 -30 -2
12 -24 -3
12 -25 -3
12 -26 -3
12 -27 -3
12 -28 -3
12 -29 -3
12 -30 -3
12 -23 -4
12 -24 -4
12 -25 -4
12 -26 -4
12 -27 -4
12 -28 -4
12 -29 -4
12 -30 -4
12 -31 -4
12 -24 -5
12 -25 -5
12 -26 -5
12 -27 -5
12 -28 -5
12 -29 -5
12 -30 -5
12 -24 -6
12 -25 -6
12 -26 -6
12 -27 -6
12 -28 -6
12 -29 -6
12 -30 -6
12 -25 -7
12 -26 -7
12 -27 -7
12 -28 -7
12 -29 -7
12 -27 -8
11 -25 -1
11 -26 -1
11 -27 -1
11 -28 -1
11 -29 -1
11 -24 -2
11 -25 -2
11 -26 -2
11 -27 -2
11 -28 -2
11 -29 -2
11 -30 -2
11 -24 -3
11 -25 -3
11 -26 -3
11 -27 -3
11 -28 -3
11 -29 -3
11 -30 -3
11 -24 -4
11 -25 -4
11 -26 -4
11 -27 -4
11 -28 -4
11 -29 -4
11 -30 -4
11 -24 -5
11 -25 -5
11 -26 -5
11 -27 -5
11 -28 -5
11 -29 -5
11 -30 -5
11 -24 -6
11 -25 -6
11 -26 -6
11 -27 -6
11 -28 -6
11 -29 -6
11 -30 -6
11 -25 -7
11 -26 -7
11 -27 -7
11 -28 -7
11 -29 -7
10 -26 -1
10 -27 -1
10 -28 -1
10 -25 -2
10 -26 -2
10 -27 -2
10 -28 -2
10 -29 -2
10 -24 -3
10 -25 -3
10 -26 -3
10 -27 -3
10 -28 -3
10 -29 -3
10 -30 -3
10 -24 -4
10 -25 -4
10 -26 -4
10 -27 -4
10 -28 -4
10 -29 -4
10 -30 -4
10 -24 -5
10 -25 -5
10 -26 -5
10 -27 -5
10 -28 -5
10 -29 -5
10 -30 -5
10 -25 -6
10 -26 -6
10 -27 -6
10 -28 -6
10 -29 -6
10 -26 -7
10 -27 -7
10 -28 -7
9 -26 -2
9 -27 -2
9 -28 -2
9 -25 -3
9 -26 -3
9 -27 -3
9 -28 -3
9 -29 -3
9 -25 -4
9 -26 -4
9 -27 -4
9 -28 -4
9 -29 -4
9 -25 -5
9 -26 -5
9 -27 -5
9 -28 -5
9 -29 -5
9 -26 -6
9 -27 -6
9 -28 -6
8 -27 -4
-8 -27 -4
-9 -26 -2
-9 -27 -2
-9 -28 -2
-9 -25 -3
-9 -26 -3
-9 -27 -3
-9 -28 -3
-9 -29 -3
-9 -25 -4
-9 -26 -4
-9 -27 -4
-9 -28 -4
-9 -29 -4
-9 -25 -5
-9 -26 -5
-9 -27 -5
-9 -28 -5
-9 -29 -5
-9 -26 -6
-9 -27 -6
-9 -28 -6
-10 -26 -1
-10 -27 -1
-10 -28 -1
-10 -25 -2
-10 -26 -2
-10 -27 -2
-10 -28 -2
-10 -29 -2
-10 -24 -3
-10 -25 -3
-10 -26 -3
-10 -27 -3
-10 -28 -3
-10 -29 -3
-10 -30 -3
-10 -24 -4
-10 -25 -4
-10 -26 -4
-10 -27 -4
-10 -28 -4
-10 -29 -4
-10 -30 -4
-10 -24 -5
-10 -25 -5
-10 -26 -5
-10 -27 -5
-10 -28 -5
-10 -29 -5
-10 -30 -5
-10 -25 -6
-10 -26 -6
-10 -27 -6
-10 -28 -6
-10 -29 -6
-10 -26 -7
-10 -27 -7
-10 -28 -7
-11 -25 -1
-11 -26 -1
-11 -27 -1
-11 -28 -1
-11 -29 -1
-11 -24 -2
-11 -25 -2
-11 -26 -2
-11 -27 -2
-11 -28 -2
-11 -29 -2
-11 -30 -2
-11 -24 -3
-11 -25 -3
-11 -26 -3
-11 -27 -3
-11 -28 -3
-11 -29 -3
-11 -30 -3
-11 -24 -4
-11 -25 -4
-11 -26 -4
-11 -27 -4
-11 -28 -4
-11 -29 -4
-11 -30 -4
-11 -24 -5
-11 -25 -5
-11 -26 -5
-11 -27 -5
-11 -28 -5
-11 -29 -5
-11 -30 -5
-11 -24 -6
-11 -25 -6
-11 -26 -6
-11 -27 -6
-11 -28 -6
-11 -29 -6
-11 -30 -6
-11 -25 -7
-11 -26 -7
-11 -27 -7
-11 -28 -7
-11 -29 -7
-12 -27 0
-12 -25 -1
-12 -26 -1
-12 -27 -1
-12 -28 -1
-12 -29 -1
-12 -24 -2
-12 -25 -2
-12 -26 -2
-12 -27 -2
-12 -28 -2
-12 -29 -2
-12 -30 -2
-12 -24 -3
-12 -25 -3
-12 -26 -3
-12 -27 -3
-12 -28 -3
-12 -29 -3
-12 -30 -3
-12 -23 -4
-12 -24 -4
-12 -25 -4
-12 -26 -4
-12 -27 -4
-12 -28 -4
-12 -29 -4
-12 -30 -4
-12 -31 -4
-12 -24 -5
-12 -25 -5
-12 -26 -5
-12 -27 -5
-12 -28 -5
-12 -29 -5
-12 -30 -5
-12 -24 -6
-12 -25 -6
-12 -26 -6
-12 -27 -6
-12 -28 -6
-12 -29 -6
-12 -30 -6
-12 -25 -7
-12 -26 -7
-12 -27 -7
-12 -28 -7
-12 -29 -7
-12 -27 -8
-13 -25 -1
-13 -26 -1
-13 -27 -1
-13 -28 -1
-13 -29 -1
-13 -24 -2
-13 -25 -2
-13 -26 -2
-13 -27 -2
-13 -28 -2
-13 -29 -2
-13 -30 -2
-13 -24 -3
-13 -25 -3
-13 -26 -3
-13 -27 -3
-13 -28 -3
-13 -29 -3
-13 -30 -3
-13 -24 -4
-13 -25 -4
-13 -26 -4
-13 -27 -4
-13 -28 -4
-13 -29 -4
-13 -30 -4
-13 -24 -5
-13 -25 -5
-13 -26 -5
-13 -27 -5
-13 -28 -5
-13 -29 -5
-13 -30 -5
-13 -24 -6
-13 -25 -6
-13 -26 -6
-13 -27 -6
-13 -28 -6
-13 -29 -6
-13 -30 -6
-13 -25 -7
-13 -26 -7
-13 -27 -7
-13 -28 -7
-13 -29 -7
-14 -26 -1
-14 -27 -1
-14 -28 -1
-14 -25 -2
-14 -26 -2
-14 -27 -2
-14 -28 -2
-14 -29 -2
-14 -24 -3
-14 -25 -3
-14 -26 -3
-14 -27 -3
-14 -28 -3
-14 -29 -3
-14 -30 -3
-14 -24 -4
-14 -25 -4
-14 -26 -4
-14 -27 -4
-14 -28 -4
-14 -29 -4
-14 -30 -4
-14 -24 -5
-14 -25 -5
-14 -26 -5
-14 -27 -5
-14 -28 -5
-14 -29 -5
-14 -30 -5
-14 -25 -6
-14 -26 -6
-14 -27 -6
-14 -28 -6
-14 -29 -6
-14 -26 -7
-14 -27 -7
-14 -28 -7
-15 -26 -2
-15 -27 -2
-15 -28 -2
-15 -25 -3
-15 -26 -3
-15 -27 -3
-15 -28 -3
-15 -29 -3
-15 -25 -4
-15 -26 -4
-15 -27 -4
-15 -28 -4
-15 -29 -4
-15 -25 -5
-15 -26 -5
-15 -27 -5
-15 -28 -5
-15 -29 -5
-15 -26 -6
-15 -27 -6
-15 -28 -6
-16 -27 -4

NameOfVOI:  S008_SOCs_CNs
ColorOfVOI: 100 200 200

NrOfVoxels: 1014
20 -35 -38
19 -34 -36
19 -35 -36
19 -36 -36
19 -33 -37
19 -34 -37
19 -35 -37
19 -36 -37
19 -37 -37
19 -33 -38
19 -34 -38
19 -35 -38
19 -36 -38
19 -37 -38
19 -33 -39
19 -34 -39
19 -35 -39
19 -36 -39
19 -37 -39
19 -34 -40
19 -35 -40
19 -36 -40
18 -34 -35
18 -35 -35
18 -36 -35
18 -33 -36
18 -34 -36
18 -35 -36
18 -36 -36
18 -37 -36
18 -32 -37
18 -33 -37
18 -34 -37
18 -35 -37
18 -36 -37
18 -37 -37
18 -38 -37
18 -32 -38
18 -33 -38
18 -34 -38
18 -35 -38
18 -36 -38
18 -37 -38
18 -38 -38
18 -32 -39
18 -33 -39
18 -34 -39
18 -35 -39
18 -36 -39
18 -37 -39
18 -38 -39
18 -33 -40
18 -34 -40
18 -35 -40
18 -36 -40
18 -37 -40
18 -34 -41
18 -35 -41
18 -36 -41
17 -33 -35
17 -34 -35
17 -35 -35
17 -36 -35
17 -37 -35
17 -32 -36
17 -33 -36
17 -34 -36
17 -35 -36
17 -36 -36
17 -37 -36
17 -38 -36
17 -32 -37
17 -33 -37
17 -34 -37
17 -35 -37
17 -36 -37
17 -37 -37
17 -38 -37
17 -32 -38
17 -33 -38
17 -34 -38
17 -35 -38
17 -36 -38
17 -37 -38
17 -38 -38
17 -41 -38
17 -32 -39
17 -33 -39
17 -34 -39
17 -35 -39
17 -36 -39
17 -37 -39
17 -38 -39
17 -32 -40
17 -33 -40
17 -34 -40
17 -35 -40
17 -36 -40
17 -37 -40
17 -38 -40
17 -33 -41
17 -34 -41
17 -35 -41
17 -36 -41
17 -37 -41
16 -35 -34
16 -33 -35
16 -34 -35
16 -35 -35
16 -36 -35
16 -37 -35
16 -32 -36
16 -33 -36
16 -34 -36
16 -35 -36
16 -36 -36
16 -37 -36
16 -38 -36
16 -40 -36
16 -41 -36
16 -42 -36
16 -32 -37
16 -33 -37
16 -34 -37
16 -35 -37
16 -36 -37
16 -37 -37
16 -38 -37
16 -39 -37
16 -40 -37
16 -41 -37
16 -42 -37
16 -43 -37
16 -31 -38
16 -32 -38
16 -33 -38
16 -34 -38
16 -35 -38
16 -36 -38
16 -37 -38
16 -38 -38
16 -39 -38
16 -40 -38
16 -41 -38
16 -42 -38
16 -43 -38
16 -32 -39
16 -33 -39
16 -34 -39
16 -35 -39
16 -36 -39
16 -37 -39
16 -38 -39
16 -39 -39
16 -40 -39
16 -41 -39
16 -42 -39
16 -43 -39
16 -32 -40
16 -33 -40
16 -34 -40
16 -35 -40
16 -36 -40
16 -37 -40
16 -38 -40
16 -40 -40
16 -41 -40
16 -42 -40
16 -33 -41
16 -34 -41
16 -35 -41
16 -36 -41
16 -37 -41
16 -35 -42
15 -33 -35
15 -34 -35
15 -35 -35
15 -36 -35
15 -37 -35
15 -40 -35
15 -41 -35
15 -42 -35
15 -32 -36
15 -33 -36
15 -34 -36
15 -35 -36
15 -36 -36
15 -37 -36
15 -38 -36
15 -39 -36
15 -40 -36
15 -41 -36
15 -42 -36
15 -43 -36
15 -32 -37
15 -33 -37
15 -34 -37
15 -35 -37
15 -36 -37
15 -37 -37
15 -38 -37
15 -39 -37
15 -40 -37
15 -41 -37
15 -42 -37
15 -43 -37
15 -44 -37
15 -32 -38
15 -33 -38
15 -34 -38
15 -35 -38
15 -36 -38
15 -37 -38
15 -38 -38
15 -39 -38
15 -40 -38
15 -41 -38
15 -42 -38
15 -43 -38
15 -44 -38
15 -32 -39
15 -33 -39
15 -34 -39
15 -35 -39
15 -36 -39
15 -37 -39
15 -38 -39
15 -39 -39
15 -40 -39
15 -41 -39
15 -42 -39
15 -43 -39
15 -44 -39
15 -32 -40
15 -33 -40
15 -34 -40
15 -35 -40
15 -36 -40
15 -37 -40
15 -38 -40
15 -39 -40
15 -40 -40
15 -41 -40
15 -42 -40
15 -43 -40
15 -33 -41
15 -34 -41
15 -35 -41
15 -36 -41
15 -37 -41
15 -40 -41
15 -41 -41
15 -42 -41
14 -34 -35
14 -35 -35
14 -36 -35
14 -39 -35
14 -40 -35
14 -41 -35
14 -42 -35
14 -43 -35
14 -33 -36
14 -34 -36
14 -35 -36
14 -36 -36
14 -37 -36
14 -38 -36
14 -39 -36
14 -40 -36
14 -41 -36
14 -42 -36
14 -43 -36
14 -44 -36
14 -32 -37
14 -33 -37
14 -34 -37
14 -35 -37
14 -36 -37
14 -37 -37
14 -38 -37
14 -39 -37
14 -40 -37
14 -41 -37
14 -42 -37
14 -43 -37
14 -44 -37
14 -32 -38
14 -33 -38
14 -34 -38
14 -35 -38
14 -36 -38
14 -37 -38
14 -38 -38
14 -39 -38
14 -40 -38
14 -41 -38
14 -42 -38
14 -43 -38
14 -44 -38
14 -32 -39
14 -33 -39
14 -34 -39
14 -35 -39
14 -36 -39
14 -37 -39
14 -38 -39
14 -39 -39
14 -40 -39
14 -41 -39
14 -42 -39
14 -43 -39
14 -44 -39
14 -33 -40
14 -34 -40
14 -35 -40
14 -36 -40
14 -37 -40
14 -38 -40
14 -39 -40
14 -40 -40
14 -41 -40
14 -42 -40
14 -43 -40
14 -44 -40
14 -34 -41
14 -35 -41
14 -36 -41
14 -39 -41
14 -40 -41
14 -41 -41
14 -42 -41
14 -43 -41
13 -41 -34
13 -39 -35
13 -40 -35
13 -41 -35
13 -42 -35
13 -43 -35
13 -34 -36
13 -35 -36
13 -36 -36
13 -38 -36
13 -39 -36
13 -40 -36
13 -41 -36
13 -42 -36
13 -43 -36
13 -44 -36
13 -33 -37
13 -34 -37
13 -35 -37
13 -36 -37
13 -37 -37
13 -38 -37
13 -39 -37
13 -40 -37
13 -41 -37
13 -42 -37
13 -43 -37
13 -44 -37
13 -33 -38
13 -34 -38
13 -35 -38
13 -36 -38
13 -37 -38
13 -38 -38
13 -39 -38
13 -40 -38
13 -41 -38
13 -42 -38
13 -43 -38
13 -44 -38
13 -45 -38
13 -33 -39
13 -34 -39
13 -35 -39
13 -36 -39
13 -37 -39
13 -38 -39
13 -39 -39
13 -40 -39
13 -41 -39
13 -42 -39
13 -43 -39
13 -44 -39
13 -34 -40
13 -35 -40
13 -36 -40
13 -38 -40
13 -39 -40
13 -40 -40
13 -41 -40
13 -42 -40
13 -43 -40
13 -44 -40
13 -39 -41
13 -40 -41
13 -41 -41
13 -42 -41
13 -43 -41
13 -41 -42
12 -39 -35
12 -40 -35
12 -41 -35
12 -42 -35
12 -43 -35
12 -38 -36
12 -39 -36
12 -40 -36
12 -41 -36
12 -42 -36
12 -43 -36
12 -44 -36
12 -38 -37
12 -39 -37
12 -40 -37
12 -41 -37
12 -42 -37
12 -43 -37
12 -44 -37
12 -35 -38
12 -38 -38
12 -39 -38
12 -40 -38
12 -41 -38
12 -42 -38
12 -43 -38
12 -44 -38
12 -38 -39
12 -39 -39
12 -40 -39
12 -41 -39
12 -42 -39
12 -43 -39
12 -44 -39
12 -38 -40
12 -39 -40
12 -40 -40
12 -41 -40
12 -42 -40
12 -43 -40
12 -44 -40
12 -39 -41
12 -40 -41
12 -41 -41
12 -42 -41
12 -43 -41
11 -40 -35
11 -41 -35
11 -42 -35
11 -39 -36
11 -40 -36
11 -41 -36
11 -42 -36
11 -43 -36
11 -38 -37
11 -39 -37
11 -40 -37
11 -41 -37
11 -42 -37
11 -43 -37
11 -44 -37
11 -38 -38
11 -39 -38
11 -40 -38
11 -41 -38
11 -42 -38
11 -43 -38
11 -44 -38
11 -38 -39
11 -39 -39
11 -40 -39
11 -41 -39
11 -42 -39
11 -43 -39
11 -44 -39
11 -39 -40
11 -40 -40
11 -41 -40
11 -42 -40
11 -43 -40
11 -40 -41
11 -41 -41
11 -42 -41
10 -40 -36
10 -41 -36
10 -42 -36
10 -39 -37
10 -40 -37
10 -41 -37
10 -42 -37
10 -43 -37
10 -39 -38
10 -40 -38
10 -41 -38
10 -42 -38
10 -43 -38
10 -39 -39
10 -40 -39
10 -41 -39
10 -42 -39
10 -43 -39
10 -40 -40
10 -41 -40
10 -42 -40
9 -41 -38
-4 -40 -38
-5 -39 -36
-5 -40 -36
-5 -41 -36
-5 -38 -37
-5 -39 -37
-5 -40 -37
-5 -41 -37
-5 -42 -37
-5 -38 -38
-5 -39 -38
-5 -40 -38
-5 -41 -38
-5 -42 -38
-5 -38 -39
-5 -39 -39
-5 -40 -39
-5 -41 -39
-5 -42 -39
-5 -39 -40
-5 -40 -40
-5 -41 -40
-6 -39 -35
-6 -40 -35
-6 -41 -35
-6 -38 -36
-6 -39 -36
-6 -40 -36
-6 -41 -36
-6 -42 -36
-6 -37 -37
-6 -38 -37
-6 -39 -37
-6 -40 -37
-6 -41 -37
-6 -42 -37
-6 -43 -37
-6 -37 -38
-6 -38 -38
-6 -39 -38
-6 -40 -38
-6 -41 -38
-6 -42 -38
-6 -43 -38
-6 -37 -39
-6 -38 -39
-6 -39 -39
-6 -40 -39
-6 -41 -39
-6 -42 -39
-6 -43 -39
-6 -38 -40
-6 -39 -40
-6 -40 -40
-6 -41 -40
-6 -42 -40
-6 -39 -41
-6 -40 -41
-6 -41 -41
-7 -38 -35
-7 -39 -35
-7 -40 -35
-7 -41 -35
-7 -42 -35
-7 -37 -36
-7 -38 -36
-7 -39 -36
-7 -40 -36
-7 -41 -36
-7 -42 -36
-7 -43 -36
-7 -37 -37
-7 -38 -37
-7 -39 -37
-7 -40 -37
-7 -41 -37
-7 -42 -37
-7 -43 -37
-7 -37 -38
-7 -38 -38
-7 -39 -38
-7 -40 -38
-7 -41 -38
-7 -42 -38
-7 -43 -38
-7 -37 -39
-7 -38 -39
-7 -39 -39
-7 -40 -39
-7 -41 -39
-7 -42 -39
-7 -43 -39
-7 -37 -40
-7 -38 -40
-7 -39 -40
-7 -40 -40
-7 -41 -40
-7 -42 -40
-7 -43 -40
-7 -38 -41
-7 -39 -41
-7 -40 -41
-7 -41 -41
-7 -42 -41
-8 -40 -34
-8 -38 -35
-8 -39 -35
-8 -40 -35
-8 -41 -35
-8 -42 -35
-8 -37 -36
-8 -38 -36
-8 -39 -36
-8 -40 -36
-8 -41 -36
-8 -42 -36
-8 -43 -36
-8 -37 -37
-8 -38 -37
-8 -39 -37
-8 -40 -37
-8 -41 -37
-8 -42 -37
-8 -43 -37
-8 -36 -38
-8 -37 -38
-8 -38 -38
-8 -39 -38
-8 -40 -38
-8 -41 -38
-8 -42 -38
-8 -43 -38
-8 -44 -38
-8 -37 -39
-8 -38 -39
-8 -39 -39
-8 -40 -39
-8 -41 -39
-8 -42 -39
-8 -43 -39
-8 -37 -40
-8 -38 -40
-8 -39 -40
-8 -40 -40
-8 -41 -40
-8 -42 -40
-8 -43 -40
-8 -38 -41
-8 -39 -41
-8 -40 -41
-8 -41 -41
-8 -42 -41
-8 -40 -42
-9 -38 -35
-9 -39 -35
-9 -40 -35
-9 -41 -35
-9 -42 -35
-9 -37 -36
-9 -38 -36
-9 -39 -36
-9 -40 -36
-9 -41 -36
-9 -42 -36
-9 -43 -36
-9 -37 -37
-9 -38 -37
-9 -39 -37
-9 -40 -37
-9 -41 -37
-9 -42 -37
-9 -43 -37
-9 -35 -38
-9 -37 -38
-9 -38 -38
-9 -39 -38
-9 -40 -38
-9 -41 -38
-9 -42 -38
-9 -43 -38
-9 -37 -39
-9 -38 -39
-9 -39 -39
-9 -40 -39
-9 -41 -39
-9 -42 -39
-9 -43 -39
-9 -37 -40
-9 -38 -40
-9 -39 -40
-9 -40 -40
-9 -41 -40
-9 -42 -40
-9 -43 -40
-9 -38 -41
-9 -39 -41
-9 -40 -41
-9 -41 -41
-9 -42 -41
-10 -39 -35
-10 -40 -35
-10 -41 -35
-10 -34 -36
-10 -35 -36
-10 -36 -36
-10 -38 -36
-10 -39 -36
-10 -40 -36
-10 -41 -36
-10 -42 -36
-10 -33 -37
-10 -34 -37
-10 -35 -37
-10 -36 -37
-10 -37 -37
-10 -38 -37
-10 -39 -37
-10 -40 -37
-10 -41 -37
-10 -42 -37
-10 -43 -37
-10 -33 -38
-10 -34 -38
-10 -35 -38
-10 -36 -38
-10 -37 -38
-10 -38 -38
-10 -39 -38
-10 -40 -38
-10 -41 -38
-10 -42 -38
-10 -43 -38
-10 -33 -39
-10 -34 -39
-10 -35 -39
-10 -36 -39
-10 -37 -39
-10 -38 -39
-10 -39 -39
-10 -40 -39
-10 -41 -39
-10 -42 -39
-10 -43 -39
-10 -34 -40
-10 -35 -40
-10 -36 -40
-10 -38 -40
-10 -39 -40
-10 -40 -40
-10 -41 -40
-10 -42 -40
-10 -39 -41
-10 -40 -41
-10 -41 -41
-11 -34 -35
-11 -35 -35
-11 -36 -35
-11 -33 -36
-11 -34 -36
-11 -35 -36
-11 -36 -36
-11 -37 -36
-11 -39 -36
-11 -40 -36
-11 -41 -36
-11 -32 -37
-11 -33 -37
-11 -34 -37
-11 -35 -37
-11 -36 -37
-11 -37 -37
-11 -38 -37
-11 -39 -37
-11 -40 -37
-11 -41 -37
-11 -42 -37
-11 -32 -38
-11 -33 -38
-11 -34 -38
-11 -35 -38
-11 -36 -38
-11 -37 -38
-11 -38 -38
-11 -39 -38
-11 -40 -38
-11 -41 -38
-11 -42 -38
-11 -32 -39
-11 -33 -39
-11 -34 -39
-11 -35 -39
-11 -36 -39
-11 -37 -39
-11 -38 -39
-11 -39 -39
-11 -40 -39
-11 -41 -39
-11 -42 -39
-11 -33 -40
-11 -34 -40
-11 -35 -40
-11 -36 -40
-11 -37 -40
-11 -39 -40
-11 -40 -40
-11 -41 -40
-11 -34 -41
-11 -35 -41
-11 -36 -41
-12 -33 -35
-12 -34 -35
-12 -35 -35
-12 -36 -35
-12 -37 -35
-12 -32 -36
-12 -33 -36
-12 -34 -36
-12 -35 -36
-12 -36 -36
-12 -37 -36
-12 -38 -36
-12 -32 -37
-12 -33 -37
-12 -34 -37
-12 -35 -37
-12 -36 -37
-12 -37 -37
-12 -38 -37
-12 -32 -38
-12 -33 -38
-12 -34 -38
-12 -35 -38
-12 -36 -38
-12 -37 -38
-12 -38 -38
-12 -40 -38
-12 -32 -39
-12 -33 -39
-12 -34 -39
-12 -35 -39
-12 -36 -39
-12 -37 -39
-12 -38 -39
-12 -32 -40
-12 -33 -40
-12 -34 -40
-12 -35 -40
-12 -36 -40
-12 -37 -40
-12 -38 -40
-12 -33 -41
-12 -34 -41
-12 -35 -41
-12 -36 -41
-12 -37 -41
-13 -35 -34
-13 -33 -35
-13 -34 -35
-13 -35 -35
-13 -36 -35
-13 -37 -35
-13 -32 -36
-13 -33 -36
-13 -34 -36
-13 -35 -36
-13 -36 -36
-13 -37 -36
-13 -38 -36
-13 -32 -37
-13 -33 -37
-13 -34 -37
-13 -35 -37
-13 -36 -37
-13 -37 -37
-13 -38 -37
-13 -31 -38
-13 -32 -38
-13 -33 -38
-13 -34 -38
-13 -35 -38
-13 -36 -38
-13 -37 -38
-13 -38 -38
-13 -39 -38
-13 -32 -39
-13 -33 -39
-13 -34 -39
-13 -35 -39
-13 -36 -39
-13 -37 -39
-13 -38 -39
-13 -32 -40
-13 -33 -40
-13 -34 -40
-13 -35 -40
-13 -36 -40
-13 -37 -40
-13 -38 -40
-13 -33 -41
-13 -34 -41
-13 -35 -41
-13 -36 -41
-13 -37 -41
-13 -35 -42
-14 -33 -35
-14 -34 -35
-14 -35 -35
-14 -36 -35
-14 -37 -35
-14 -32 -36
-14 -33 -36
-14 -34 -36
-14 -35 -36
-14 -36 -36
-14 -37 -36
-14 -38 -36
-14 -32 -37
-14 -33 -37
-14 -34 -37
-14 -35 -37
-14 -36 -37
-14 -37 -37
-14 -38 -37
-14 -32 -38
-14 -33 -38
-14 -34 -38
-14 -35 -38
-14 -36 -38
-14 -37 -38
-14 -38 -38
-14 -32 -39
-14 -33 -39
-14 -34 -39
-14 -35 -39
-14 -36 -39
-14 -37 -39
-14 -38 -39
-14 -32 -40
-14 -33 -40
-14 -34 -40
-14 -35 -40
-14 -36 -40
-14 -37 -40
-14 -38 -40
-14 -33 -41
-14 -34 -41
-14 -35 -41
-14 -36 -41
-14 -37 -41
-15 -34 -35
-15 -35 -35
-15 -36 -35
-15 -33 -36
-15 -34 -36
-15 -35 -36
-15 -36 -36
-15 -37 -36
-15 -32 -37
-15 -33 -37
-15 -34 -37
-15 -35 -37
-15 -36 -37
-15 -37 -37
-15 -38 -37
-15 -32 -38
-15 -33 -38
-15 -34 -38
-15 -35 -38
-15 -36 -38
-15 -37 -38
-15 -38 -38
-15 -32 -39
-15 -33 -39
-15 -34 -39
-15 -35 -39
-15 -36 -39
-15 -37 -39
-15 -38 -39
-15 -33 -40
-15 -34 -40
-15 -35 -40
-15 -36 -40
-15 -37 -40
-15 -34 -41
-15 -35 -41
-15 -36 -41
-16 -34 -36
-16 -35 -36
-16 -36 -36
-16 -33 -37
-16 -34 -37
-16 -35 -37
-16 -36 -37
-16 -37 -37
-16 -33 -38
-16 -34 -38
-16 -35 -38
-16 -36 -38
-16 -37 -38
-16 -33 -39
-16 -34 -39
-16 -35 -39
-16 -36 -39
-16 -37 -39
-16 -34 -40
-16 -35 -40
-16 -36 -40
-17 -35 -38

NameOfVOI:  S012_ICs
ColorOfVOI: 245 219 158

NrOfVoxels: 514
11 -34 -11
10 -33 -9
10 -34 -9
10 -35 -9
10 -32 -10
10 -33 -10
10 -34 -10
10 -35 -10
10 -36 -10
10 -32 -11
10 -33 -11
10 -34 -11
10 -35 -11
10 -36 -11
10 -32 -12
10 -33 -12
10 -34 -12
10 -35 -12
10 -36 -12
10 -33 -13
10 -34 -13
10 -35 -13
9 -33 -8
9 -34 -8
9 -35 -8
9 -32 -9
9 -33 -9
9 -34 -9
9 -35 -9
9 -36 -9
9 -31 -10
9 -32 -10
9 -33 -10
9 -34 -10
9 -35 -10
9 -36 -10
9 -37 -10
9 -31 -11
9 -32 -11
9 -33 -11
9 -34 -11
9 -35 -11
9 -36 -11
9 -37 -11
9 -31 -12
9 -32 -12
9 -33 -12
9 -34 -12
9 -35 -12
9 -36 -12
9 -37 -12
9 -32 -13
9 -33 -13
9 -34 -13
9 -35 -13
9 -36 -13
9 -33 -14
9 -34 -14
9 -35 -14
8 -32 -8
8 -33 -8
8 -34 -8
8 -35 -8
8 -36 -8
8 -31 -9
8 -32 -9
8 -33 -9
8 -34 -9
8 -35 -9
8 -36 -9
8 -37 -9
8 -31 -10
8 -32 -10
8 -33 -10
8 -34 -10
8 -35 -10
8 -36 -10
8 -37 -10
8 -31 -11
8 -32 -11
8 -33 -11
8 -34 -11
8 -35 -11
8 -36 -11
8 -37 -11
8 -31 -12
8 -32 -12
8 -33 -12
8 -34 -12
8 -35 -12
8 -36 -12
8 -37 -12
8 -31 -13
8 -32 -13
8 -33 -13
8 -34 -13
8 -35 -13
8 -36 -13
8 -37 -13
8 -32 -14
8 -33 -14
8 -34 -14
8 -35 -14
8 -36 -14
7 -34 -7
7 -32 -8
7 -33 -8
7 -34 -8
7 -35 -8
7 -36 -8
7 -31 -9
7 -32 -9
7 -33 -9
7 -34 -9
7 -35 -9
7 -36 -9
7 -37 -9
7 -31 -10
7 -32 -10
7 -33 -10
7 -34 -10
7 -35 -10
7 -36 -10
7 -37 -10
7 -30 -11
7 -31 -11
7 -32 -11
7 -33 -11
7 -34 -11
7 -35 -11
7 -36 -11
7 -37 -11
7 -38 -11
7 -31 -12
7 -32 -12
7 -33 -12
7 -34 -12
7 -35 -12
7 -36 -12
7 -37 -12
7 -31 -13
7 -32 -13
7 -33 -13
7 -34 -13
7 -35 -13
7 -36 -13
7 -37 -13
7 -32 -14
7 -33 -14
7 -34 -14
7 -35 -14
7 -36 -14
7 -34 -15
6 -32 -8
6 -33 -8
6 -34 -8
6 -35 -8
6 -36 -8
6 -31 -9
6 -32 -9
6 -33 -9
6 -34 -9
6 -35 -9
6 -36 -9
6 -37 -9
6 -31 -10
6 -32 -10
6 -33 -10
6 -34 -10
6 -35 -10
6 -36 -10
6 -37 -10
6 -31 -11
6 -32 -11
6 -33 -11
6 -34 -11
6 -35 -11
6 -36 -11
6 -37 -11
6 -31 -12
6 -32 -12
6 -33 -12
6 -34 -12
6 -35 -12
6 -36 -12
6 -37 -12
6 -31 -13
6 -32 -13
6 -33 -13
6 -34 -13
6 -35 -13
6 -36 -13
6 -37 -13
6 -32 -14
6 -33 -14
6 -34 -14
6 -35 -14
6 -36 -14
5 -33 -8
5 -34 -8
5 -35 -8
5 -32 -9
5 -33 -9
5 -34 -9
5 -35 -9
5 -36 -9
5 -31 -10
5 -32 -10
5 -33 -10
5 -34 -10
5 -35 -10
5 -36 -10
5 -37 -10
5 -31 -11
5 -32 -11
5 -33 -11
5 -34 -11
5 -35 -11
5 -36 -11
5 -37 -11
5 -31 -12
5 -32 -12
5 -33 -12
5 -34 -12
5 -35 -12
5 -36 -12
5 -37 -12
5 -32 -13
5 -33 -13
5 -34 -13
5 -35 -13
5 -36 -13
5 -33 -14
5 -34 -14
5 -35 -14
4 -33 -9
4 -34 -9
4 -35 -9
4 -32 -10
4 -33 -10
4 -34 -10
4 -35 -10
4 -36 -10
4 -32 -11
4 -33 -11
4 -34 -11
4 -35 -11
4 -36 -11
4 -32 -12
4 -33 -12
4 -34 -12
4 -35 -12
4 -36 -12
4 -33 -13
4 -34 -13
4 -35 -13
3 -34 -11
-1 -34 -12
-2 -33 -10
-2 -34 -10
-2 -35 -10
-2 -32 -11
-2 -33 -11
-2 -34 -11
-2 -35 -11
-2 -36 -11
-2 -32 -12
-2 -33 -12
-2 -34 -12
-2 -35 -12
-2 -36 -12
-2 -32 -13
-2 -33 -13
-2 -34 -13
-2 -35 -13
-2 -36 -13
-2 -33 -14
-2 -34 -14
-2 -35 -14
-3 -33 -9
-3 -34 -9
-3 -35 -9
-3 -32 -10
-3 -33 -10
-3 -34 -10
-3 -35 -10
-3 -36 -10
-3 -31 -11
-3 -32 -11
-3 -33 -11
-3 -34 -11
-3 -35 -11
-3 -36 -11
-3 -37 -11
-3 -31 -12
-3 -32 -12
-3 -33 -12
-3 -34 -12
-3 -35 -12
-3 -36 -12
-3 -37 -12
-3 -31 -13
-3 -32 -13
-3 -33 -13
-3 -34 -13
-3 -35 -13
-3 -36 -13
-3 -37 -13
-3 -32 -14
-3 -33 -14
-3 -34 -14
-3 -35 -14
-3 -36 -14
-3 -33 -15
-3 -34 -15
-3 -35 -15
-4 -32 -9
-4 -33 -9
-4 -34 -9
-4 -35 -9
-4 -36 -9
-4 -31 -10
-4 -32 -10
-4 -33 -10
-4 -34 -10
-4 -35 -10
-4 -36 -10
-4 -37 -10
-4 -31 -11
-4 -32 -11
-4 -33 -11
-4 -34 -11
-4 -35 -11
-4 -36 -11
-4 -37 -11
-4 -31 -12
-4 -32 -12
-4 -33 -12
-4 -34 -12
-4 -35 -12
-4 -36 -12
-4 -37 -12
-4 -31 -13
-4 -32 -13
-4 -33 -13
-4 -34 -13
-4 -35 -13
-4 -36 -13
-4 -37 -13
-4 -31 -14
-4 -32 -14
-4 -33 -14
-4 -34 -14
-4 -35 -14
-4 -36 -14
-4 -37 -14
-4 -32 -15
-4 -33 -15
-4 -34 -15
-4 -35 -15
-4 -36 -15
-5 -34 -8
-5 -32 -9
-5 -33 -9
-5 -34 -9
-5 -35 -9
-5 -36 -9
-5 -31 -10
-5 -32 -10
-5 -33 -10
-5 -34 -10
-5 -35 -10
-5 -36 -10
-5 -37 -10
-5 -31 -11
-5 -32 -11
-5 -33 -11
-5 -34 -11
-5 -35 -11
-5 -36 -11
-5 -37 -11
-5 -30 -12
-5 -31 -12
-5 -32 -12
-5 -33 -12
-5 -34 -12
-5 -35 -12
-5 -36 -12
-5 -37 -12
-5 -38 -12
-5 -31 -13
-5 -32 -13
-5 -33 -13
-5 -34 -13
-5 -35 -13
-5 -36 -13
-5 -37 -13
-5 -31 -14
-5 -32 -14
-5 -33 -14
-5 -34 -14
-5 -35 -14
-5 -36 -14
-5 -37 -14
-5 -32 -15
-5 -33 -15
-5 -34 -15
-5 -35 -15
-5 -36 -15
-5 -34 -16
-6 -32 -9
-6 -33 -9
-6 -34 -9
-6 -35 -9
-6 -36 -9
-6 -31 -10
-6 -32 -10
-6 -33 -10
-6 -34 -10
-6 -35 -10
-6 -36 -10
-6 -37 -10
-6 -31 -11
-6 -32 -11
-6 -33 -11
-6 -34 -11
-6 -35 -11
-6 -36 -11
-6 -37 -11
-6 -31 -12
-6 -32 -12
-6 -33 -12
-6 -34 -12
-6 -35 -12
-6 -36 -12
-6 -37 -12
-6 -31 -13
-6 -32 -13
-6 -33 -13
-6 -34 -13
-6 -35 -13
-6 -36 -13
-6 -37 -13
-6 -31 -14
-6 -32 -14
-6 -33 -14
-6 -34 -14
-6 -35 -14
-6 -36 -14
-6 -37 -14
-6 -32 -15
-6 -33 -15
-6 -34 -15
-6 -35 -15
-6 -36 -15
-7 -33 -9
-7 -34 -9
-7 -35 -9
-7 -32 -10
-7 -33 -10
-7 -34 -10
-7 -35 -10
-7 -36 -10
-7 -31 -11
-7 -32 -11
-7 -33 -11
-7 -34 -11
-7 -35 -11
-7 -36 -11
-7 -37 -11
-7 -31 -12
-7 -32 -12
-7 -33 -12
-7 -34 -12
-7 -35 -12
-7 -36 -12
-7 -37 -12
-7 -31 -13
-7 -32 -13
-7 -33 -13
-7 -34 -13
-7 -35 -13
-7 -36 -13
-7 -37 -13
-7 -32 -14
-7 -33 -14
-7 -34 -14
-7 -35 -14
-7 -36 -14
-7 -33 -15
-7 -34 -15
-7 -35 -15
-8 -33 -10
-8 -34 -10
-8 -35 -10
-8 -32 -11
-8 -33 -11
-8 -34 -11
-8 -35 -11
-8 -36 -11
-8 -32 -12
-8 -33 -12
-8 -34 -12
-8 -35 -12
-8 -36 -12
-8 -32 -13
-8 -33 -13
-8 -34 -13
-8 -35 -13
-8 -36 -13
-8 -33 -14
-8 -34 -14
-8 -35 -14
-9 -34 -12

NameOfVOI:  S012_MGBs
ColorOfVOI: 153 51 51

NrOfVoxels: 514
18 -27 -5
17 -26 -3
17 -27 -3
17 -28 -3
17 -25 -4
17 -26 -4
17 -27 -4
17 -28 -4
17 -29 -4
17 -25 -5
17 -26 -5
17 -27 -5
17 -28 -5
17 -29 -5
17 -25 -6
17 -26 -6
17 -27 -6
17 -28 -6
17 -29 -6
17 -26 -7
17 -27 -7
17 -28 -7
16 -26 -2
16 -27 -2
16 -28 -2
16 -25 -3
16 -26 -3
16 -27 -3
16 -28 -3
16 -29 -3
16 -24 -4
16 -25 -4
16 -26 -4
16 -27 -4
16 -28 -4
16 -29 -4
16 -30 -4
16 -24 -5
16 -25 -5
16 -26 -5
16 -27 -5
16 -28 -5
16 -29 -5
16 -30 -5
16 -24 -6
16 -25 -6
16 -26 -6
16 -27 -6
16 -28 -6
16 -29 -6
16 -30 -6
16 -25 -7
16 -26 -7
16 -27 -7
16 -28 -7
16 -29 -7
16 -26 -8
16 -27 -8
16 -28 -8
15 -25 -2
15 -26 -2
15 -27 -2
15 -28 -2
15 -29 -2
15 -24 -3
15 -25 -3
15 -26 -3
15 -27 -3
15 -28 -3
15 -29 -3
15 -30 -3
15 -24 -4
15 -25 -4
15 -26 -4
15 -27 -4
15 -28 -4
15 -29 -4
15 -30 -4
15 -24 -5
15 -25 -5
15 -26 -5
15 -27 -5
15 -28 -5
15 -29 -5
15 -30 -5
15 -24 -6
15 -25 -6
15 -26 -6
15 -27 -6
15 -28 -6
15 -29 -6
15 -30 -6
15 -24 -7
15 -25 -7
15 -26 -7
15 -27 -7
15 -28 -7
15 -29 -7
15 -30 -7
15 -25 -8
15 -26 -8
15 -27 -8
15 -28 -8
15 -29 -8
14 -27 -1
14 -25 -2
14 -26 -2
14 -27 -2
14 -28 -2
14 -29 -2
14 -24 -3
14 -25 -3
14 -26 -3
14 -27 -3
14 -28 -3
14 -29 -3
14 -30 -3
14 -24 -4
14 -25 -4
14 -26 -4
14 -27 -4
14 -28 -4
14 -29 -4
14 -30 -4
14 -23 -5
14 -24 -5
14 -25 -5
14 -26 -5
14 -27 -5
14 -28 -5
14 -29 -5
14 -30 -5
14 -31 -5
14 -24 -6
14 -25 -6
14 -26 -6
14 -27 -6
14 -28 -6
14 -29 -6
14 -30 -6
14 -24 -7
14 -25 -7
14 -26 -7
14 -27 -7
14 -28 -7
14 -29 -7
14 -30 -7
14 -25 -8
14 -26 -8
14 -27 -8
14 -28 -8
14 -29 -8
14 -27 -9
13 -25 -2
13 -26 -2
13 -27 -2
13 -28 -2
13 -29 -2
13 -24 -3
13 -25 -3
13 -26 -3
13 -27 -3
13 -28 -3
13 -29 -3
13 -30 -3
13 -24 -4
13 -25 -4
13 -26 -4
13 -27 -4
13 -28 -4
13 -29 -4
13 -30 -4
13 -24 -5
13 -25 -5
13 -26 -5
13 -27 -5
13 -28 -5
13 -29 -5
13 -30 -5
13 -24 -6
13 -25 -6
13 -26 -6
13 -27 -6
13 -28 -6
13 -29 -6
13 -30 -6
13 -24 -7
13 -25 -7
13 -26 -7
13 -27 -7
13 -28 -7
13 -29 -7
13 -30 -7
13 -25 -8
13 -26 -8
13 -27 -8
13 -28 -8
13 -29 -8
12 -26 -2
12 -27 -2
12 -28 -2
12 -25 -3
12 -26 -3
12 -27 -3
12 -28 -3
12 -29 -3
12 -24 -4
12 -25 -4
12 -26 -4
12 -27 -4
12 -28 -4
12 -29 -4
12 -30 -4
12 -24 -5
12 -25 -5
12 -26 -5
12 -27 -5
12 -28 -5
12 -29 -5
12 -30 -5
12 -24 -6
12 -25 -6
12 -26 -6
12 -27 -6
12 -28 -6
12 -29 -6
12 -30 -6
12 -25 -7
12 -26 -7
12 -27 -7
12 -28 -7
12 -29 -7
12 -26 -8
12 -27 -8
12 -28 -8
11 -26 -3
11 -27 -3
11 -28 -3
11 -25 -4
11 -26 -4
11 -27 -4
11 -28 -4
11 -29 -4
11 -25 -5
11 -26 -5
11 -27 -5
11 -28 -5
11 -29 -5
11 -25 -6
11 -26 -6
11 -27 -6
11 -28 -6
11 -29 -6
11 -26 -7
11 -27 -7
11 -28 -7
10 -27 -5
-8 -28 -6
-9 -27 -4
-9 -28 -4
-9 -29 -4
-9 -26 -5
-9 -27 -5
-9 -28 -5
-9 -29 -5
-9 -30 -5
-9 -26 -6
-9 -27 -6
-9 -28 -6
-9 -29 -6
-9 -30 -6
-9 -26 -7
-9 -27 -7
-9 -28 -7
-9 -29 -7
-9 -30 -7
-9 -27 -8
-9 -28 -8
-9 -29 -8
-10 -27 -3
-10 -28 -3
-10 -29 -3
-10 -26 -4
-10 -27 -4
-10 -28 -4
-10 -29 -4
-10 -30 -4
-10 -25 -5
-10 -26 -5
-10 -27 -5
-10 -28 -5
-10 -29 -5
-10 -30 -5
-10 -31 -5
-10 -25 -6
-10 -26 -6
-10 -27 -6
-10 -28 -6
-10 -29 -6
-10 -30 -6
-10 -31 -6
-10 -25 -7
-10 -26 -7
-10 -27 -7
-10 -28 -7
-10 -29 -7
-10 -30 -7
-10 -31 -7
-10 -26 -8
-10 -27 -8
-10 -28 -8
-10 -29 -8
-10 -30 -8
-10 -27 -9
-10 -28 -9
-10 -29 -9
-11 -26 -3
-11 -27 -3
-11 -28 -3
-11 -29 -3
-11 -30 -3
-11 -25 -4
-11 -26 -4
-11 -27 -4
-11 -28 -4
-11 -29 -4
-11 -30 -4
-11 -31 -4
-11 -25 -5
-11 -26 -5
-11 -27 -5
-11 -28 -5
-11 -29 -5
-11 -30 -5
-11 -31 -5
-11 -25 -6
-11 -26 -6
-11 -27 -6
-11 -28 -6
-11 -29 -6
-11 -30 -6
-11 -31 -6
-11 -25 -7
-11 -26 -7
-11 -27 -7
-11 -28 -7
-11 -29 -7
-11 -30 -7
-11 -31 -7
-11 -25 -8
-11 -26 -8
-11 -27 -8
-11 -28 -8
-11 -29 -8
-11 -30 -8
-11 -31 -8
-11 -26 -9
-11 -27 -9
-11 -28 -9
-11 -29 -9
-11 -30 -9
-12 -28 -2
-12 -26 -3
-12 -27 -3
-12 -28 -3
-12 -29 -3
-12 -30 -3
-12 -25 -4
-12 -26 -4
-12 -27 -4
-12 -28 -4
-12 -29 -4
-12 -30 -4
-12 -31 -4
-12 -25 -5
-12 -26 -5
-12 -27 -5
-12 -28 -5
-12 -29 -5
-12 -30 -5
-12 -31 -5
-12 -24 -6
-12 -25 -6
-12 -26 -6
-12 -27 -6
-12 -28 -6
-12 -29 -6
-12 -30 -6
-12 -31 -6
-12 -32 -6
-12 -25 -7
-12 -26 -7
-12 -27 -7
-12 -28 -7
-12 -29 -7
-12 -30 -7
-12 -31 -7
-12 -25 -8
-12 -26 -8
-12 -27 -8
-12 -28 -8
-12 -29 -8
-12 -30 -8
-12 -31 -8
-12 -26 -9
-12 -27 -9
-12 -28 -9
-12 -29 -9
-12 -30 -9
-12 -28 -10
-13 -26 -3
-13 -27 -3
-13 -28 -3
-13 -29 -3
-13 -30 -3
-13 -25 -4
-13 -26 -4
-13 -27 -4
-13 -28 -4
-13 -29 -4
-13 -30 -4
-13 -31 -4
-13 -25 -5
-13 -26 -5
-13 -27 -5
-13 -28 -5
-13 -29 -5
-13 -30 -5
-13 -31 -5
-13 -25 -6
-13 -26 -6
-13 -27 -6
-13 -28 -6
-13 -29 -6
-13 -30 -6
-13 -31 -6
-13 -25 -7
-13 -26 -7
-13 -27 -7
-13 -28 -7
-13 -29 -7
-13 -30 -7
-13 -31 -7
-13 -25 -8
-13 -26 -8
-13 -27 -8
-13 -28 -8
-13 -29 -8
-13 -30 -8
-13 -31 -8
-13 -26 -9
-13 -27 -9
-13 -28 -9
-13 -29 -9
-13 -30 -9
-14 -27 -3
-14 -28 -3
-14 -29 -3
-14 -26 -4
-14 -27 -4
-14 -28 -4
-14 -29 -4
-14 -30 -4
-14 -25 -5
-14 -26 -5
-14 -27 -5
-14 -28 -5
-14 -29 -5
-14 -30 -5
-14 -31 -5
-14 -25 -6
-14 -26 -6
-14 -27 -6
-14 -28 -6
-14 -29 -6
-14 -30 -6
-14 -31 -6
-14 -25 -7
-14 -26 -7
-14 -27 -7
-14 -28 -7
-14 -29 -7
-14 -30 -7
-14 -31 -7
-14 -26 -8
-14 -27 -8
-14 -28 -8
-14 -29 -8
-14 -30 -8
-14 -27 -9
-14 -28 -9
-14 -29 -9
-15 -27 -4
-15 -28 -4
-15 -29 -4
-15 -26 -5
-15 -27 -5
-15 -28 -5
-15 -29 -5
-15 -30 -5
-15 -26 -6
-15 -27 -6
-15 -28 -6
-15 -29 -6
-15 -30 -6
-15 -26 -7
-15 -27 -7
-15 -28 -7
-15 -29 -7
-15 -30 -7
-15 -27 -8
-15 -28 -8
-15 -29 -8
-16 -28 -6

NameOfVOI:  S012_SOCs_CNs
ColorOfVOI: 200 200 50

NrOfVoxels: 1016
20 -34 -36
19 -33 -34
19 -34 -34
19 -35 -34
19 -32 -35
19 -33 -35
19 -34 -35
19 -35 -35
19 -36 -35
19 -32 -36
19 -33 -36
19 -34 -36
19 -35 -36
19 -36 -36
19 -32 -37
19 -33 -37
19 -34 -37
19 -35 -37
19 -36 -37
19 -33 -38
19 -34 -38
19 -35 -38
18 -33 -33
18 -34 -33
18 -35 -33
18 -32 -34
18 -33 -34
18 -34 -34
18 -35 -34
18 -36 -34
18 -31 -35
18 -32 -35
18 -33 -35
18 -34 -35
18 -35 -35
18 -36 -35
18 -37 -35
18 -31 -36
18 -32 -36
18 -33 -36
18 -34 -36
18 -35 -36
18 -36 -36
18 -37 -36
18 -31 -37
18 -32 -37
18 -33 -37
18 -34 -37
18 -35 -37
18 -36 -37
18 -37 -37
18 -32 -38
18 -33 -38
18 -34 -38
18 -35 -38
18 -36 -38
18 -33 -39
18 -34 -39
18 -35 -39
17 -32 -33
17 -33 -33
17 -34 -33
17 -35 -33
17 -36 -33
17 -31 -34
17 -32 -34
17 -33 -34
17 -34 -34
17 -35 -34
17 -36 -34
17 -37 -34
17 -31 -35
17 -32 -35
17 -33 -35
17 -34 -35
17 -35 -35
17 -36 -35
17 -37 -35
17 -31 -36
17 -32 -36
17 -33 -36
17 -34 -36
17 -35 -36
17 -36 -36
17 -37 -36
17 -31 -37
17 -32 -37
17 -33 -37
17 -34 -37
17 -35 -37
17 -36 -37
17 -37 -37
17 -31 -38
17 -32 -38
17 -33 -38
17 -34 -38
17 -35 -38
17 -36 -38
17 -37 -38
17 -32 -39
17 -33 -39
17 -34 -39
17 -35 -39
17 -36 -39
16 -34 -32
16 -32 -33
16 -33 -33
16 -34 -33
16 -35 -33
16 -36 -33
16 -31 -34
16 -32 -34
16 -33 -34
16 -34 -34
16 -35 -34
16 -36 -34
16 -37 -34
16 -31 -35
16 -32 -35
16 -33 -35
16 -34 -35
16 -35 -35
16 -36 -35
16 -37 -35
16 -30 -36
16 -31 -36
16 -32 -36
16 -33 -36
16 -34 -36
16 -35 -36
16 -36 -36
16 -37 -36
16 -38 -36
16 -31 -37
16 -32 -37
16 -33 -37
16 -34 -37
16 -35 -37
16 -36 -37
16 -37 -37
16 -31 -38
16 -32 -38
16 -33 -38
16 -34 -38
16 -35 -38
16 -36 -38
16 -37 -38
16 -32 -39
16 -33 -39
16 -34 -39
16 -35 -39
16 -36 -39
16 -34 -40
15 -32 -33
15 -33 -33
15 -34 -33
15 -35 -33
15 -36 -33
15 -31 -34
15 -32 -34
15 -33 -34
15 -34 -34
15 -35 -34
15 -36 -34
15 -37 -34
15 -31 -35
15 -32 -35
15 -33 -35
15 -34 -35
15 -35 -35
15 -36 -35
15 -37 -35
15 -31 -36
15 -32 -36
15 -33 -36
15 -34 -36
15 -35 -36
15 -36 -36
15 -37 -36
15 -39 -36
15 -31 -37
15 -32 -37
15 -33 -37
15 -34 -37
15 -35 -37
15 -36 -37
15 -37 -37
15 -31 -38
15 -32 -38
15 -33 -38
15 -34 -38
15 -35 -38
15 -36 -38
15 -37 -38
15 -32 -39
15 -33 -39
15 -34 -39
15 -35 -39
15 -36 -39
14 -33 -33
14 -34 -33
14 -35 -33
14 -32 -34
14 -33 -34
14 -34 -34
14 -35 -34
14 -36 -34
14 -38 -34
14 -39 -34
14 -40 -34
14 -31 -35
14 -32 -35
14 -33 -35
14 -34 -35
14 -35 -35
14 -36 -35
14 -37 -35
14 -38 -35
14 -39 -35
14 -40 -35
14 -41 -35
14 -31 -36
14 -32 -36
14 -33 -36
14 -34 -36
14 -35 -36
14 -36 -36
14 -37 -36
14 -38 -36
14 -39 -36
14 -40 -36
14 -41 -36
14 -31 -37
14 -32 -37
14 -33 -37
14 -34 -37
14 -35 -37
14 -36 -37
14 -37 -37
14 -38 -37
14 -39 -37
14 -40 -37
14 -41 -37
14 -32 -38
14 -33 -38
14 -34 -38
14 -35 -38
14 -36 -38
14 -38 -38
14 -39 -38
14 -40 -38
14 -33 -39
14 -34 -39
14 -35 -39
13 -38 -33
13 -39 -33
13 -40 -33
13 -33 -34
13 -34 -34
13 -35 -34
13 -37 -34
13 -38 -34
13 -39 -34
13 -40 -34
13 -41 -34
13 -32 -35
13 -33 -35
13 -34 -35
13 -35 -35
13 -36 -35
13 -37 -35
13 -38 -35
13 -39 -35
13 -40 -35
13 -41 -35
13 -42 -35
13 -32 -36
13 -33 -36
13 -34 -36
13 -35 -36
13 -36 -36
13 -37 -36
13 -38 -36
13 -39 -36
13 -40 -36
13 -41 -36
13 -42 -36
13 -32 -37
13 -33 -37
13 -34 -37
13 -35 -37
13 -36 -37
13 -37 -37
13 -38 -37
13 -39 -37
13 -40 -37
13 -41 -37
13 -42 -37
13 -33 -38
13 -34 -38
13 -35 -38
13 -37 -38
13 -38 -38
13 -39 -38
13 -40 -38
13 -41 -38
13 -38 -39
13 -39 -39
13 -40 -39
12 -37 -33
12 -38 -33
12 -39 -33
12 -40 -33
12 -41 -33
12 -36 -34
12 -37 -34
12 -38 -34
12 -39 -34
12 -40 -34
12 -41 -34
12 -42 -34
12 -36 -35
12 -37 -35
12 -38 -35
12 -39 -35
12 -40 -35
12 -41 -35
12 -42 -35
12 -34 -36
12 -36 -36
12 -37 -36
12 -38 -36
12 -39 -36
12 -40 -36
12 -41 -36
12 -42 -36
12 -36 -37
12 -37 -37
12 -38 -37
12 -39 -37
12 -40 -37
12 -41 -37
12 -42 -37
12 -36 -38
12 -37 -38
12 -38 -38
12 -39 -38
12 -40 -38
12 -41 -38
12 -42 -38
12 -37 -39
12 -38 -39
12 -39 -39
12 -40 -39
12 -41 -39
11 -39 -32
11 -37 -33
11 -38 -33
11 -39 -33
11 -40 -33
11 -41 -33
11 -36 -34
11 -37 -34
11 -38 -34
11 -39 -34
11 -40 -34
11 -41 -34
11 -42 -34
11 -36 -35
11 -37 -35
11 -38 -35
11 -39 -35
11 -40 -35
11 -41 -35
11 -42 -35
11 -35 -36
11 -36 -36
11 -37 -36
11 -38 -36
11 -39 -36
11 -40 -36
11 -41 -36
11 -42 -36
11 -43 -36
11 -36 -37
11 -37 -37
11 -38 -37
11 -39 -37
11 -40 -37
11 -41 -37
11 -42 -37
11 -36 -38
11 -37 -38
11 -38 -38
11 -39 -38
11 -40 -38
11 -41 -38
11 -42 -38
11 -37 -39
11 -38 -39
11 -39 -39
11 -40 -39
11 -41 -39
11 -39 -40
10 -37 -33
10 -38 -33
10 -39 -33
10 -40 -33
10 -41 -33
10 -36 -34
10 -37 -34
10 -38 -34
10 -39 -34
10 -40 -34
10 -41 -34
10 -42 -34
10 -36 -35
10 -37 -35
10 -38 -35
10 -39 -35
10 -40 -35
10 -41 -35
10 -42 -35
10 -36 -36
10 -37 -36
10 -38 -36
10 -39 -36
10 -40 -36
10 -41 -36
10 -42 -36
10 -36 -37
10 -37 -37
10 -38 -37
10 -39 -37
10 -40 -37
10 -41 -37
10 -42 -37
10 -36 -38
10 -37 -38
10 -38 -38
10 -39 -38
10 -40 -38
10 -41 -38
10 -42 -38
10 -37 -39
10 -38 -39
10 -39 -39
10 -40 -39
10 -41 -39
9 -38 -33
9 -39 -33
9 -40 -33
9 -37 -34
9 -38 -34
9 -39 -34
9 -40 -34
9 -41 -34
9 -36 -35
9 -37 -35
9 -38 -35
9 -39 -35
9 -40 -35
9 -41 -35
9 -42 -35
9 -36 -36
9 -37 -36
9 -38 -36
9 -39 -36
9 -40 -36
9 -41 -36
9 -42 -36
9 -36 -37
9 -37 -37
9 -38 -37
9 -39 -37
9 -40 -37
9 -41 -37
9 -42 -37
9 -37 -38
9 -38 -38
9 -39 -38
9 -40 -38
9 -41 -38
9 -38 -39
9 -39 -39
9 -40 -39
8 -38 -34
8 -39 -34
8 -40 -34
8 -37 -35
8 -38 -35
8 -39 -35
8 -40 -35
8 -41 -35
8 -37 -36
8 -38 -36
8 -39 -36
8 -40 -36
8 -41 -36
8 -37 -37
8 -38 -37
8 -39 -37
8 -40 -37
8 -41 -37
8 -38 -38
8 -39 -38
8 -40 -38
7 -39 -36
-5 -40 -36
-6 -39 -34
-6 -40 -34
-6 -41 -34
-6 -38 -35
-6 -39 -35
-6 -40 -35
-6 -41 -35
-6 -42 -35
-6 -38 -36
-6 -39 -36
-6 -40 -36
-6 -41 -36
-6 -42 -36
-6 -38 -37
-6 -39 -37
-6 -40 -37
-6 -41 -37
-6 -42 -37
-6 -39 -38
-6 -40 -38
-6 -41 -38
-7 -39 -33
-7 -40 -33
-7 -41 -33
-7 -38 -34
-7 -39 -34
-7 -40 -34
-7 -41 -34
-7 -42 -34
-7 -37 -35
-7 -38 -35
-7 -39 -35
-7 -40 -35
-7 -41 -35
-7 -42 -35
-7 -43 -35
-7 -37 -36
-7 -38 -36
-7 -39 -36
-7 -40 -36
-7 -41 -36
-7 -42 -36
-7 -43 -36
-7 -37 -37
-7 -38 -37
-7 -39 -37
-7 -40 -37
-7 -41 -37
-7 -42 -37
-7 -43 -37
-7 -38 -38
-7 -39 -38
-7 -40 -38
-7 -41 -38
-7 -42 -38
-7 -39 -39
-7 -40 -39
-7 -41 -39
-8 -38 -33
-8 -39 -33
-8 -40 -33
-8 -41 -33
-8 -42 -33
-8 -37 -34
-8 -38 -34
-8 -39 -34
-8 -40 -34
-8 -41 -34
-8 -42 -34
-8 -43 -34
-8 -37 -35
-8 -38 -35
-8 -39 -35
-8 -40 -35
-8 -41 -35
-8 -42 -35
-8 -43 -35
-8 -37 -36
-8 -38 -36
-8 -39 -36
-8 -40 -36
-8 -41 -36
-8 -42 -36
-8 -43 -36
-8 -37 -37
-8 -38 -37
-8 -39 -37
-8 -40 -37
-8 -41 -37
-8 -42 -37
-8 -43 -37
-8 -37 -38
-8 -38 -38
-8 -39 -38
-8 -40 -38
-8 -41 -38
-8 -42 -38
-8 -43 -38
-8 -38 -39
-8 -39 -39
-8 -40 -39
-8 -41 -39
-8 -42 -39
-9 -40 -32
-9 -38 -33
-9 -39 -33
-9 -40 -33
-9 -41 -33
-9 -42 -33
-9 -37 -34
-9 -38 -34
-9 -39 -34
-9 -40 -34
-9 -41 -34
-9 -42 -34
-9 -43 -34
-9 -37 -35
-9 -38 -35
-9 -39 -35
-9 -40 -35
-9 -41 -35
-9 -42 -35
-9 -43 -35
-9 -36 -36
-9 -37 -36
-9 -38 -36
-9 -39 -36
-9 -40 -36
-9 -41 -36
-9 -42 -36
-9 -43 -36
-9 -44 -36
-9 -37 -37
-9 -38 -37
-9 -39 -37
-9 -40 -37
-9 -41 -37
-9 -42 -37
-9 -43 -37
-9 -37 -38
-9 -38 -38
-9 -39 -38
-9 -40 -38
-9 -41 -38
-9 -42 -38
-9 -43 -38
-9 -38 -39
-9 -39 -39
-9 -40 -39
-9 -41 -39
-9 -42 -39
-9 -40 -40
-10 -38 -33
-10 -39 -33
-10 -40 -33
-10 -41 -33
-10 -42 -33
-10 -37 -34
-10 -38 -34
-10 -39 -34
-10 -40 -34
-10 -41 -34
-10 -42 -34
-10 -43 -34
-10 -37 -35
-10 -38 -35
-10 -39 -35
-10 -40 -35
-10 -41 -35
-10 -42 -35
-10 -43 -35
-10 -35 -36
-10 -37 -36
-10 -38 -36
-10 -39 -36
-10 -40 -36
-10 -41 -36
-10 -42 -36
-10 -43 -36
-10 -37 -37
-10 -38 -37
-10 -39 -37
-10 -40 -37
-10 -41 -37
-10 -42 -37
-10 -43 -37
-10 -37 -38
-10 -38 -38
-10 -39 -38
-10 -40 -38
-10 -41 -38
-10 -42 -38
-10 -43 -38
-10 -38 -39
-10 -39 -39
-10 -40 -39
-10 -41 -39
-10 -42 -39
-11 -39 -33
-11 -40 -33
-11 -41 -33
-11 -34 -34
-11 -35 -34
-11 -36 -34
-11 -38 -34
-11 -39 -34
-11 -40 -34
-11 -41 -34
-11 -42 -34
-11 -33 -35
-11 -34 -35
-11 -35 -35
-11 -36 -35
-11 -37 -35
-11 -38 -35
-11 -39 -35
-11 -40 -35
-11 -41 -35
-11 -42 -35
-11 -43 -35
-11 -33 -36
-11 -34 -36
-11 -35 -36
-11 -36 -36
-11 -37 -36
-11 -38 -36
-11 -39 -36
-11 -40 -36
-11 -41 -36
-11 -42 -36
-11 -43 -36
-11 -33 -37
-11 -34 -37
-11 -35 -37
-11 -36 -37
-11 -37 -37
-11 -38 -37
-11 -39 -37
-11 -40 -37
-11 -41 -37
-11 -42 -37
-11 -43 -37
-11 -34 -38
-11 -35 -38
-11 -36 -38
-11 -38 -38
-11 -39 -38
-11 -40 -38
-11 -41 -38
-11 -42 -38
-11 -39 -39
-11 -40 -39
-11 -41 -39
-12 -34 -33
-12 -35 -33
-12 -36 -33
-12 -33 -34
-12 -34 -34
-12 -35 -34
-12 -36 -34
-12 -37 -34
-12 -39 -34
-12 -40 -34
-12 -41 -34
-12 -32 -35
-12 -33 -35
-12 -34 -35
-12 -35 -35
-12 -36 -35
-12 -37 -35
-12 -38 -35
-12 -39 -35
-12 -40 -35
-12 -41 -35
-12 -42 -35
-12 -32 -36
-12 -33 -36
-12 -34 -36
-12 -35 -36
-12 -36 -36
-12 -37 -36
-12 -38 -36
-12 -39 -36
-12 -40 -36
-12 -41 -36
-12 -42 -36
-12 -32 -37
-12 -33 -37
-12 -34 -37
-12 -35 -37
-12 -36 -37
-12 -37 -37
-12 -38 -37
-12 -39 -37
-12 -40 -37
-12 -41 -37
-12 -42 -37
-12 -33 -38
-12 -34 -38
-12 -35 -38
-12 -36 -38
-12 -37 -38
-12 -39 -38
-12 -40 -38
-12 -41 -38
-12 -34 -39
-12 -35 -39
-12 -36 -39
-13 -33 -33
-13 -34 -33
-13 -35 -33
-13 -36 -33
-13 -37 -33
-13 -32 -34
-13 -33 -34
-13 -34 -34
-13 -35 -34
-13 -36 -34
-13 -37 -34
-13 -38 -34
-13 -32 -35
-13 -33 -35
-13 -34 -35
-13 -35 -35
-13 -36 -35
-13 -37 -35
-13 -38 -35
-13 -32 -36
-13 -33 -36
-13 -34 -36
-13 -35 -36
-13 -36 -36
-13 -37 -36
-13 -38 -36
-13 -40 -36
-13 -32 -37
-13 -33 -37
-13 -34 -37
-13 -35 -37
-13 -36 -37
-13 -37 -37
-13 -38 -37
-13 -32 -38
-13 -33 -38
-13 -34 -38
-13 -35 -38
-13 -36 -38
-13 -37 -38
-13 -38 -38
-13 -33 -39
-13 -34 -39
-13 -35 -39
-13 -36 -39
-13 -37 -39
-14 -35 -32
-14 -33 -33
-14 -34 -33
-14 -35 -33
-14 -36 -33
-14 -37 -33
-14 -32 -34
-14 -33 -34
-14 -34 -34
-14 -35 -34
-14 -36 -34
-14 -37 -34
-14 -38 -34
-14 -32 -35
-14 -33 -35
-14 -34 -35
-14 -35 -35
-14 -36 -35
-14 -37 -35
-14 -38 -35
-14 -31 -36
-14 -32 -36
-14 -33 -36
-14 -34 -36
-14 -35 -36
-14 -36 -36
-14 -37 -36
-14 -38 -36
-14 -39 -36
-14 -32 -37
-14 -33 -37
-14 -34 -37
-14 -35 -37
-14 -36 -37
-14 -37 -37
-14 -38 -37
-14 -32 -38
-14 -33 -38
-14 -34 -38
-14 -35 -38
-14 -36 -38
-14 -37 -38
-14 -38 -38
-14 -33 -39
-14 -34 -39
-14 -35 -39
-14 -36 -39
-14 -37 -39
-14 -35 -40
-15 -33 -33
-15 -34 -33
-15 -35 -33
-15 -36 -33
-15 -37 -33
-15 -32 -34
-15 -33 -34
-15 -34 -34
-15 -35 -34
-15 -36 -34
-15 -37 -34
-15 -38 -34
-15 -32 -35
-15 -33 -35
-15 -34 -35
-15 -35 -35
-15 -36 -35
-15 -37 -35
-15 -38 -35
-15 -32 -36
-15 -33 -36
-15 -34 -36
-15 -35 -36
-15 -36 -36
-15 -37 -36
-15 -38 -36
-15 -32 -37
-15 -33 -37
-15 -34 -37
-15 -35 -37
-15 -36 -37
-15 -37 -37
-15 -38 -37
-15 -32 -38
-15 -33 -38
-15 -34 -38
-15 -35 -38
-15 -36 -38
-15 -37 -38
-15 -38 -38
-15 -33 -39
-15 -34 -39
-15 -35 -39
-15 -36 -39
-15 -37 -39
-16 -34 -33
-16 -35 -33
-16 -36 -33
-16 -33 -34
-16 -34 -34
-16 -35 -34
-16 -36 -34
-16 -37 -34
-16 -32 -35
-16 -33 -35
-16 -34 -35
-16 -35 -35
-16 -36 -35
-16 -37 -35
-16 -38 -35
-16 -32 -36
-16 -33 -36
-16 -34 -36
-16 -35 -36
-16 -36 -36
-16 -37 -36
-16 -38 -36
-16 -32 -37
-16 -33 -37
-16 -34 -37
-16 -35 -37
-16 -36 -37
-16 -37 -37
-16 -38 -37
-16 -33 -38
-16 -34 -38
-16 -35 -38
-16 -36 -38
-16 -37 -38
-16 -34 -39
-16 -35 -39
-16 -36 -39
-17 -34 -34
-17 -35 -34
-17 -36 -34
-17 -33 -35
-17 -34 -35
-17 -35 -35
-17 -36 -35
-17 -37 -35
-17 -33 -36
-17 -34 -36
-17 -35 -36
-17 -36 -36
-17 -37 -36
-17 -33 -37
-17 -34 -37
-17 -35 -37
-17 -36 -37
-17 -37 -37
-17 -34 -38
-17 -35 -38
-17 -36 -38
-18 -35 -36

NameOfVOI:  S014_ICs
ColorOfVOI: 245 219 158

NrOfVoxels: 514
9 -38 -10
8 -37 -8
8 -38 -8
8 -39 -8
8 -36 -9
8 -37 -9
8 -38 -9
8 -39 -9
8 -40 -9
8 -36 -10
8 -37 -10
8 -38 -10
8 -39 -10
8 -40 -10
8 -36 -11
8 -37 -11
8 -38 -11
8 -39 -11
8 -40 -11
8 -37 -12
8 -38 -12
8 -39 -12
7 -37 -7
7 -38 -7
7 -39 -7
7 -36 -8
7 -37 -8
7 -38 -8
7 -39 -8
7 -40 -8
7 -35 -9
7 -36 -9
7 -37 -9
7 -38 -9
7 -39 -9
7 -40 -9
7 -41 -9
7 -35 -10
7 -36 -10
7 -37 -10
7 -38 -10
7 -39 -10
7 -40 -10
7 -41 -10
7 -35 -11
7 -36 -11
7 -37 -11
7 -38 -11
7 -39 -11
7 -40 -11
7 -41 -11
7 -36 -12
7 -37 -12
7 -38 -12
7 -39 -12
7 -40 -12
7 -37 -13
7 -38 -13
7 -39 -13
6 -36 -7
6 -37 -7
6 -38 -7
6 -39 -7
6 -40 -7
6 -35 -8
6 -36 -8
6 -37 -8
6 -38 -8
6 -39 -8
6 -40 -8
6 -41 -8
6 -35 -9
6 -36 -9
6 -37 -9
6 -38 -9
6 -39 -9
6 -40 -9
6 -41 -9
6 -35 -10
6 -36 -10
6 -37 -10
6 -38 -10
6 -39 -10
6 -40 -10
6 -41 -10
6 -35 -11
6 -36 -11
6 -37 -11
6 -38 -11
6 -39 -11
6 -40 -11
6 -41 -11
6 -35 -12
6 -36 -12
6 -37 -12
6 -38 -12
6 -39 -12
6 -40 -12
6 -41 -12
6 -36 -13
6 -37 -13
6 -38 -13
6 -39 -13
6 -40 -13
5 -38 -6
5 -36 -7
5 -37 -7
5 -38 -7
5 -39 -7
5 -40 -7
5 -35 -8
5 -36 -8
5 -37 -8
5 -38 -8
5 -39 -8
5 -40 -8
5 -41 -8
5 -35 -9
5 -36 -9
5 -37 -9
5 -38 -9
5 -39 -9
5 -40 -9
5 -41 -9
5 -34 -10
5 -35 -10
5 -36 -10
5 -37 -10
5 -38 -10
5 -39 -10
5 -40 -10
5 -41 -10
5 -42 -10
5 -35 -11
5 -36 -11
5 -37 -11
5 -38 -11
5 -39 -11
5 -40 -11
5 -41 -11
5 -35 -12
5 -36 -12
5 -37 -12
5 -38 -12
5 -39 -12
5 -40 -12
5 -41 -12
5 -36 -13
5 -37 -13
5 -38 -13
5 -39 -13
5 -40 -13
5 -38 -14
4 -36 -7
4 -37 -7
4 -38 -7
4 -39 -7
4 -40 -7
4 -35 -8
4 -36 -8
4 -37 -8
4 -38 -8
4 -39 -8
4 -40 -8
4 -41 -8
4 -35 -9
4 -36 -9
4 -37 -9
4 -38 -9
4 -39 -9
4 -40 -9
4 -41 -9
4 -35 -10
4 -36 -10
4 -37 -10
4 -38 -10
4 -39 -10
4 -40 -10
4 -41 -10
4 -35 -11
4 -36 -11
4 -37 -11
4 -38 -11
4 -39 -11
4 -40 -11
4 -41 -11
4 -35 -12
4 -36 -12
4 -37 -12
4 -38 -12
4 -39 -12
4 -40 -12
4 -41 -12
4 -36 -13
4 -37 -13
4 -38 -13
4 -39 -13
4 -40 -13
3 -37 -7
3 -38 -7
3 -39 -7
3 -36 -8
3 -37 -8
3 -38 -8
3 -39 -8
3 -40 -8
3 -35 -9
3 -36 -9
3 -37 -9
3 -38 -9
3 -39 -9
3 -40 -9
3 -41 -9
3 -35 -10
3 -36 -10
3 -37 -10
3 -38 -10
3 -39 -10
3 -40 -10
3 -41 -10
3 -35 -11
3 -36 -11
3 -37 -11
3 -38 -11
3 -39 -11
3 -40 -11
3 -41 -11
3 -36 -12
3 -37 -12
3 -38 -12
3 -39 -12
3 -40 -12
3 -37 -13
3 -38 -13
3 -39 -13
2 -37 -8
2 -38 -8
2 -39 -8
2 -36 -9
2 -37 -9
2 -38 -9
2 -39 -9
2 -40 -9
2 -36 -10
2 -37 -10
2 -38 -10
2 -39 -10
2 -40 -10
2 -36 -11
2 -37 -11
2 -38 -11
2 -39 -11
2 -40 -11
2 -37 -12
2 -38 -12
2 -39 -12
1 -38 -10
-1 -38 -10
-2 -37 -8
-2 -38 -8
-2 -39 -8
-2 -36 -9
-2 -37 -9
-2 -38 -9
-2 -39 -9
-2 -40 -9
-2 -36 -10
-2 -37 -10
-2 -38 -10
-2 -39 -10
-2 -40 -10
-2 -36 -11
-2 -37 -11
-2 -38 -11
-2 -39 -11
-2 -40 -11
-2 -37 -12
-2 -38 -12
-2 -39 -12
-3 -37 -7
-3 -38 -7
-3 -39 -7
-3 -36 -8
-3 -37 -8
-3 -38 -8
-3 -39 -8
-3 -40 -8
-3 -35 -9
-3 -36 -9
-3 -37 -9
-3 -38 -9
-3 -39 -9
-3 -40 -9
-3 -41 -9
-3 -35 -10
-3 -36 -10
-3 -37 -10
-3 -38 -10
-3 -39 -10
-3 -40 -10
-3 -41 -10
-3 -35 -11
-3 -36 -11
-3 -37 -11
-3 -38 -11
-3 -39 -11
-3 -40 -11
-3 -41 -11
-3 -36 -12
-3 -37 -12
-3 -38 -12
-3 -39 -12
-3 -40 -12
-3 -37 -13
-3 -38 -13
-3 -39 -13
-4 -36 -7
-4 -37 -7
-4 -38 -7
-4 -39 -7
-4 -40 -7
-4 -35 -8
-4 -36 -8
-4 -37 -8
-4 -38 -8
-4 -39 -8
-4 -40 -8
-4 -41 -8
-4 -35 -9
-4 -36 -9
-4 -37 -9
-4 -38 -9
-4 -39 -9
-4 -40 -9
-4 -41 -9
-4 -35 -10
-4 -36 -10
-4 -37 -10
-4 -38 -10
-4 -39 -10
-4 -40 -10
-4 -41 -10
-4 -35 -11
-4 -36 -11
-4 -37 -11
-4 -38 -11
-4 -39 -11
-4 -40 -11
-4 -41 -11
-4 -35 -12
-4 -36 -12
-4 -37 -12
-4 -38 -12
-4 -39 -12
-4 -40 -12
-4 -41 -12
-4 -36 -13
-4 -37 -13
-4 -38 -13
-4 -39 -13
-4 -40 -13
-5 -38 -6
-5 -36 -7
-5 -37 -7
-5 -38 -7
-5 -39 -7
-5 -40 -7
-5 -35 -8
-5 -36 -8
-5 -37 -8
-5 -38 -8
-5 -39 -8
-5 -40 -8
-5 -41 -8
-5 -35 -9
-5 -36 -9
-5 -37 -9
-5 -38 -9
-5 -39 -9
-5 -40 -9
-5 -41 -9
-5 -34 -10
-5 -35 -10
-5 -36 -10
-5 -37 -10
-5 -38 -10
-5 -39 -10
-5 -40 -10
-5 -41 -10
-5 -42 -10
-5 -35 -11
-5 -36 -11
-5 -37 -11
-5 -38 -11
-5 -39 -11
-5 -40 -11
-5 -41 -11
-5 -35 -12
-5 -36 -12
-5 -37 -12
-5 -38 -12
-5 -39 -12
-5 -40 -12
-5 -41 -12
-5 -36 -13
-5 -37 -13
-5 -38 -13
-5 -39 -13
-5 -40 -13
-5 -38 -14
-6 -36 -7
-6 -37 -7
-6 -38 -7
-6 -39 -7
-6 -40 -7
-6 -35 -8
-6 -36 -8
-6 -37 -8
-6 -38 -8
-6 -39 -8
-6 -40 -8
-6 -41 -8
-6 -35 -9
-6 -36 -9
-6 -37 -9
-6 -38 -9
-6 -39 -9
-6 -40 -9
-6 -41 -9
-6 -35 -10
-6 -36 -10
-6 -37 -10
-6 -38 -10
-6 -39 -10
-6 -40 -10
-6 -41 -10
-6 -35 -11
-6 -36 -11
-6 -37 -11
-6 -38 -11
-6 -39 -11
-6 -40 -11
-6 -41 -11
-6 -35 -12
-6 -36 -12
-6 -37 -12
-6 -38 -12
-6 -39 -12
-6 -40 -12
-6 -41 -12
-6 -36 -13
-6 -37 -13
-6 -38 -13
-6 -39 -13
-6 -40 -13
-7 -37 -7
-7 -38 -7
-7 -39 -7
-7 -36 -8
-7 -37 -8
-7 -38 -8
-7 -39 -8
-7 -40 -8
-7 -35 -9
-7 -36 -9
-7 -37 -9
-7 -38 -9
-7 -39 -9
-7 -40 -9
-7 -41 -9
-7 -35 -10
-7 -36 -10
-7 -37 -10
-7 -38 -10
-7 -39 -10
-7 -40 -10
-7 -41 -10
-7 -35 -11
-7 -36 -11
-7 -37 -11
-7 -38 -11
-7 -39 -11
-7 -40 -11
-7 -41 -11
-7 -36 -12
-7 -37 -12
-7 -38 -12
-7 -39 -12
-7 -40 -12
-7 -37 -13
-7 -38 -13
-7 -39 -13
-8 -37 -8
-8 -38 -8
-8 -39 -8
-8 -36 -9
-8 -37 -9
-8 -38 -9
-8 -39 -9
-8 -40 -9
-8 -36 -10
-8 -37 -10
-8 -38 -10
-8 -39 -10
-8 -40 -10
-8 -36 -11
-8 -37 -11
-8 -38 -11
-8 -39 -11
-8 -40 -11
-8 -37 -12
-8 -38 -12
-8 -39 -12
-9 -38 -10

NameOfVOI:  S014_MGBs
ColorOfVOI: 153 51 51

NrOfVoxels: 514
16 -28 -5
15 -27 -3
15 -28 -3
15 -29 -3
15 -26 -4
15 -27 -4
15 -28 -4
15 -29 -4
15 -30 -4
15 -26 -5
15 -27 -5
15 -28 -5
15 -29 -5
15 -30 -5
15 -26 -6
15 -27 -6
15 -28 -6
15 -29 -6
15 -30 -6
15 -27 -7
15 -28 -7
15 -29 -7
14 -27 -2
14 -28 -2
14 -29 -2
14 -26 -3
14 -27 -3
14 -28 -3
14 -29 -3
14 -30 -3
14 -25 -4
14 -26 -4
14 -27 -4
14 -28 -4
14 -29 -4
14 -30 -4
14 -31 -4
14 -25 -5
14 -26 -5
14 -27 -5
14 -28 -5
14 -29 -5
14 -30 -5
14 -31 -5
14 -25 -6
14 -26 -6
14 -27 -6
14 -28 -6
14 -29 -6
14 -30 -6
14 -31 -6
14 -26 -7
14 -27 -7
14 -28 -7
14 -29 -7
14 -30 -7
14 -27 -8
14 -28 -8
14 -29 -8
13 -26 -2
13 -27 -2
13 -28 -2
13 -29 -2
13 -30 -2
13 -25 -3
13 -26 -3
13 -27 -3
13 -28 -3
13 -29 -3
13 -30 -3
13 -31 -3
13 -25 -4
13 -26 -4
13 -27 -4
13 -28 -4
13 -29 -4
13 -30 -4
13 -31 -4
13 -25 -5
13 -26 -5
13 -27 -5
13 -28 -5
13 -29 -5
13 -30 -5
13 -31 -5
13 -25 -6
13 -26 -6
13 -27 -6
13 -28 -6
13 -29 -6
13 -30 -6
13 -31 -6
13 -25 -7
13 -26 -7
13 -27 -7
13 -28 -7
13 -29 -7
13 -30 -7
13 -31 -7
13 -26 -8
13 -27 -8
13 -28 -8
13 -29 -8
13 -30 -8
12 -28 -1
12 -26 -2
12 -27 -2
12 -28 -2
12 -29 -2
12 -30 -2
12 -25 -3
12 -26 -3
12 -27 -3
12 -28 -3
12 -29 -3
12 -30 -3
12 -31 -3
12 -25 -4
12 -26 -4
12 -27 -4
12 -28 -4
12 -29 -4
12 -30 -4
12 -31 -4
12 -24 -5
12 -25 -5
12 -26 -5
12 -27 -5
12 -28 -5
12 -29 -5
12 -30 -5
12 -31 -5
12 -32 -5
12 -25 -6
12 -26 -6
12 -27 -6
12 -28 -6
12 -29 -6
12 -30 -6
12 -31 -6
12 -25 -7
12 -26 -7
12 -27 -7
12 -28 -7
12 -29 -7
12 -30 -7
12 -31 -7
12 -26 -8
12 -27 -8
12 -28 -8
12 -29 -8
12 -30 -8
12 -28 -9
11 -26 -2
11 -27 -2
11 -28 -2
11 -29 -2
11 -30 -2
11 -25 -3
11 -26 -3
11 -27 -3
11 -28 -3
11 -29 -3
11 -30 -3
11 -31 -3
11 -25 -4
11 -26 -4
11 -27 -4
11 -28 -4
11 -29 -4
11 -30 -4
11 -31 -4
11 -25 -5
11 -26 -5
11 -27 -5
11 -28 -5
11 -29 -5
11 -30 -5
11 -31 -5
11 -25 -6
11 -26 -6
11 -27 -6
11 -28 -6
11 -29 -6
11 -30 -6
11 -31 -6
11 -25 -7
11 -26 -7
11 -27 -7
11 -28 -7
11 -29 -7
11 -30 -7
11 -31 -7
11 -26 -8
11 -27 -8
11 -28 -8
11 -29 -8
11 -30 -8
10 -27 -2
10 -28 -2
10 -29 -2
10 -26 -3
10 -27 -3
10 -28 -3
10 -29 -3
10 -30 -3
10 -25 -4
10 -26 -4
10 -27 -4
10 -28 -4
10 -29 -4
10 -30 -4
10 -31 -4
10 -25 -5
10 -26 -5
10 -27 -5
10 -28 -5
10 -29 -5
10 -30 -5
10 -31 -5
10 -25 -6
10 -26 -6
10 -27 -6
10 -28 -6
10 -29 -6
10 -30 -6
10 -31 -6
10 -26 -7
10 -27 -7
10 -28 -7
10 -29 -7
10 -30 -7
10 -27 -8
10 -28 -8
10 -29 -8
9 -27 -3
9 -28 -3
9 -29 -3
9 -26 -4
9 -27 -4
9 -28 -4
9 -29 -4
9 -30 -4
9 -26 -5
9 -27 -5
9 -28 -5
9 -29 -5
9 -30 -5
9 -26 -6
9 -27 -6
9 -28 -6
9 -29 -6
9 -30 -6
9 -27 -7
9 -28 -7
9 -29 -7
8 -28 -5
-9 -29 -5
-10 -28 -3
-10 -29 -3
-10 -30 -3
-10 -27 -4
-10 -28 -4
-10 -29 -4
-10 -30 -4
-10 -31 -4
-10 -27 -5
-10 -28 -5
-10 -29 -5
-10 -30 -5
-10 -31 -5
-10 -27 -6
-10 -28 -6
-10 -29 -6
-10 -30 -6
-10 -31 -6
-10 -28 -7
-10 -29 -7
-10 -30 -7
-11 -28 -2
-11 -29 -2
-11 -30 -2
-11 -27 -3
-11 -28 -3
-11 -29 -3
-11 -30 -3
-11 -31 -3
-11 -26 -4
-11 -27 -4
-11 -28 -4
-11 -29 -4
-11 -30 -4
-11 -31 -4
-11 -32 -4
-11 -26 -5
-11 -27 -5
-11 -28 -5
-11 -29 -5
-11 -30 -5
-11 -31 -5
-11 -32 -5
-11 -26 -6
-11 -27 -6
-11 -28 -6
-11 -29 -6
-11 -30 -6
-11 -31 -6
-11 -32 -6
-11 -27 -7
-11 -28 -7
-11 -29 -7
-11 -30 -7
-11 -31 -7
-11 -28 -8
-11 -29 -8
-11 -30 -8
-12 -27 -2
-12 -28 -2
-12 -29 -2
-12 -30 -2
-12 -31 -2
-12 -26 -3
-12 -27 -3
-12 -28 -3
-12 -29 -3
-12 -30 -3
-12 -31 -3
-12 -32 -3
-12 -26 -4
-12 -27 -4
-12 -28 -4
-12 -29 -4
-12 -30 -4
-12 -31 -4
-12 -32 -4
-12 -26 -5
-12 -27 -5
-12 -28 -5
-12 -29 -5
-12 -30 -5
-12 -31 -5
-12 -32 -5
-12 -26 -6
-12 -27 -6
-12 -28 -6
-12 -29 -6
-12 -30 -6
-12 -31 -6
-12 -32 -6
-12 -26 -7
-12 -27 -7
-12 -28 -7
-12 -29 -7
-12 -30 -7
-12 -31 -7
-12 -32 -7
-12 -27 -8
-12 -28 -8
-12 -29 -8
-12 -30 -8
-12 -31 -8
-13 -29 -1
-13 -27 -2
-13 -28 -2
-13 -29 -2
-13 -30 -2
-13 -31 -2
-13 -26 -3
-13 -27 -3
-13 -28 -3
-13 -29 -3
-13 -30 -3
-13 -31 -3
-13 -32 -3
-13 -26 -4
-13 -27 -4
-13 -28 -4
-13 -29 -4
-13 -30 -4
-13 -31 -4
-13 -32 -4
-13 -25 -5
-13 -26 -5
-13 -27 -5
-13 -28 -5
-13 -29 -5
-13 -30 -5
-13 -31 -5
-13 -32 -5
-13 -33 -5
-13 -26 -6
-13 -27 -6
-13 -28 -6
-13 -29 -6
-13 -30 -6
-13 -31 -6
-13 -32 -6
-13 -26 -7
-13 -27 -7
-13 -28 -7
-13 -29 -7
-13 -30 -7
-13 -31 -7
-13 -32 -7
-13 -27 -8
-13 -28 -8
-13 -29 -8
-13 -30 -8
-13 -31 -8
-13 -29 -9
-14 -27 -2
-14 -28 -2
-14 -29 -2
-14 -30 -2
-14 -31 -2
-14 -26 -3
-14 -27 -3
-14 -28 -3
-14 -29 -3
-14 -30 -3
-14 -31 -3
-14 -32 -3
-14 -26 -4
-14 -27 -4
-14 -28 -4
-14 -29 -4
-14 -30 -4
-14 -31 -4
-14 -32 -4
-14 -26 -5
-14 -27 -5
-14 -28 -5
-14 -29 -5
-14 -30 -5
-14 -31 -5
-14 -32 -5
-14 -26 -6
-14 -27 -6
-14 -28 -6
-14 -29 -6
-14 -30 -6
-14 -31 -6
-14 -32 -6
-14 -26 -7
-14 -27 -7
-14 -28 -7
-14 -29 -7
-14 -30 -7
-14 -31 -7
-14 -32 -7
-14 -27 -8
-14 -28 -8
-14 -29 -8
-14 -30 -8
-14 -31 -8
-15 -28 -2
-15 -29 -2
-15 -30 -2
-15 -27 -3
-15 -28 -3
-15 -29 -3
-15 -30 -3
-15 -31 -3
-15 -26 -4
-15 -27 -4
-15 -28 -4
-15 -29 -4
-15 -30 -4
-15 -31 -4
-15 -32 -4
-15 -26 -5
-15 -27 -5
-15 -28 -5
-15 -29 -5
-15 -30 -5
-15 -31 -5
-15 -32 -5
-15 -26 -6
-15 -27 -6
-15 -28 -6
-15 -29 -6
-15 -30 -6
-15 -31 -6
-15 -32 -6
-15 -27 -7
-15 -28 -7
-15 -29 -7
-15 -30 -7
-15 -31 -7
-15 -28 -8
-15 -29 -8
-15 -30 -8
-16 -28 -3
-16 -29 -3
-16 -30 -3
-16 -27 -4
-16 -28 -4
-16 -29 -4
-16 -30 -4
-16 -31 -4
-16 -27 -5
-16 -28 -5
-16 -29 -5
-16 -30 -5
-16 -31 -5
-16 -27 -6
-16 -28 -6
-16 -29 -6
-16 -30 -6
-16 -31 -6
-16 -28 -7
-16 -29 -7
-16 -30 -7
-17 -29 -5

NameOfVOI:  S014_SOCs_CNs
ColorOfVOI: 200 200 50

NrOfVoxels: 987
19 -38 -40
18 -37 -38
18 -38 -38
18 -39 -38
18 -36 -39
18 -37 -39
18 -38 -39
18 -39 -39
18 -40 -39
18 -36 -40
18 -37 -40
18 -38 -40
18 -39 -40
18 -40 -40
18 -36 -41
18 -37 -41
18 -38 -41
18 -39 -41
18 -40 -41
18 -37 -42
18 -38 -42
18 -39 -42
17 -37 -37
17 -38 -37
17 -39 -37
17 -36 -38
17 -37 -38
17 -38 -38
17 -39 -38
17 -40 -38
17 -35 -39
17 -36 -39
17 -37 -39
17 -38 -39
17 -39 -39
17 -40 -39
17 -41 -39
17 -35 -40
17 -36 -40
17 -37 -40
17 -38 -40
17 -39 -40
17 -40 -40
17 -41 -40
17 -35 -41
17 -36 -41
17 -37 -41
17 -38 -41
17 -39 -41
17 -40 -41
17 -41 -41
17 -36 -42
17 -37 -42
17 -38 -42
17 -39 -42
17 -40 -42
17 -37 -43
17 -38 -43
17 -39 -43
16 -36 -37
16 -37 -37
16 -38 -37
16 -39 -37
16 -40 -37
16 -35 -38
16 -36 -38
16 -37 -38
16 -38 -38
16 -39 -38
16 -40 -38
16 -41 -38
16 -35 -39
16 -36 -39
16 -37 -39
16 -38 -39
16 -39 -39
16 -40 -39
16 -41 -39
16 -35 -40
16 -36 -40
16 -37 -40
16 -38 -40
16 -39 -40
16 -40 -40
16 -41 -40
16 -35 -41
16 -36 -41
16 -37 -41
16 -38 -41
16 -39 -41
16 -40 -41
16 -41 -41
16 -35 -42
16 -36 -42
16 -37 -42
16 -38 -42
16 -39 -42
16 -40 -42
16 -41 -42
16 -36 -43
16 -37 -43
16 -38 -43
16 -39 -43
16 -40 -43
15 -38 -36
15 -36 -37
15 -37 -37
15 -38 -37
15 -39 -37
15 -40 -37
15 -35 -38
15 -36 -38
15 -37 -38
15 -38 -38
15 -39 -38
15 -40 -38
15 -41 -38
15 -35 -39
15 -36 -39
15 -37 -39
15 -38 -39
15 -39 -39
15 -40 -39
15 -41 -39
15 -34 -40
15 -35 -40
15 -36 -40
15 -37 -40
15 -38 -40
15 -39 -40
15 -40 -40
15 -41 -40
15 -42 -40
15 -35 -41
15 -36 -41
15 -37 -41
15 -38 -41
15 -39 -41
15 -40 -41
15 -41 -41
15 -35 -42
15 -36 -42
15 -37 -42
15 -38 -42
15 -39 -42
15 -40 -42
15 -41 -42
15 -36 -43
15 -37 -43
15 -38 -43
15 -39 -43
15 -40 -43
15 -38 -44
14 -36 -37
14 -37 -37
14 -38 -37
14 -39 -37
14 -40 -37
14 -35 -38
14 -36 -38
14 -37 -38
14 -38 -38
14 -39 -38
14 -40 -38
14 -41 -38
14 -42 -38
14 -43 -38
14 -35 -39
14 -36 -39
14 -37 -39
14 -38 -39
14 -39 -39
14 -40 -39
14 -41 -39
14 -42 -39
14 -43 -39
14 -44 -39
14 -35 -40
14 -36 -40
14 -37 -40
14 -38 -40
14 -39 -40
14 -40 -40
14 -41 -40
14 -42 -40
14 -43 -40
14 -44 -40
14 -35 -41
14 -36 -41
14 -37 -41
14 -38 -41
14 -39 -41
14 -40 -41
14 -41 -41
14 -42 -41
14 -43 -41
14 -44 -41
14 -35 -42
14 -36 -42
14 -37 -42
14 -38 -42
14 -39 -42
14 -40 -42
14 -41 -42
14 -42 -42
14 -43 -42
14 -36 -43
14 -37 -43
14 -38 -43
14 -39 -43
14 -40 -43
13 -37 -37
13 -38 -37
13 -39 -37
13 -41 -37
13 -42 -37
13 -43 -37
13 -36 -38
13 -37 -38
13 -38 -38
13 -39 -38
13 -40 -38
13 -41 -38
13 -42 -38
13 -43 -38
13 -44 -38
13 -35 -39
13 -36 -39
13 -37 -39
13 -38 -39
13 -39 -39
13 -40 -39
13 -41 -39
13 -42 -39
13 -43 -39
13 -44 -39
13 -45 -39
13 -35 -40
13 -36 -40
13 -37 -40
13 -38 -40
13 -39 -40
13 -40 -40
13 -41 -40
13 -42 -40
13 -43 -40
13 -44 -40
13 -45 -40
13 -35 -41
13 -36 -41
13 -37 -41
13 -38 -41
13 -39 -41
13 -40 -41
13 -41 -41
13 -42 -41
13 -43 -41
13 -44 -41
13 -45 -41
13 -36 -42
13 -37 -42
13 -38 -42
13 -39 -42
13 -40 -42
13 -41 -42
13 -42 -42
13 -43 -42
13 -44 -42
13 -37 -43
13 -38 -43
13 -39 -43
13 -41 -43
13 -42 -43
13 -43 -43
12 -40 -37
12 -41 -37
12 -42 -37
12 -43 -37
12 -44 -37
12 -37 -38
12 -38 -38
12 -39 -38
12 -40 -38
12 -41 -38
12 -42 -38
12 -43 -38
12 -44 -38
12 -45 -38
12 -36 -39
12 -37 -39
12 -38 -39
12 -39 -39
12 -40 -39
12 -41 -39
12 -42 -39
12 -43 -39
12 -44 -39
12 -45 -39
12 -36 -40
12 -37 -40
12 -38 -40
12 -39 -40
12 -40 -40
12 -41 -40
12 -42 -40
12 -43 -40
12 -44 -40
12 -45 -40
12 -36 -41
12 -37 -41
12 -38 -41
12 -39 -41
12 -40 -41
12 -41 -41
12 -42 -41
12 -43 -41
12 -44 -41
12 -45 -41
12 -37 -42
12 -38 -42
12 -39 -42
12 -40 -42
12 -41 -42
12 -42 -42
12 -43 -42
12 -44 -42
12 -45 -42
12 -40 -43
12 -41 -43
12 -42 -43
12 -43 -43
12 -44 -43
11 -42 -36
11 -40 -37
11 -41 -37
11 -42 -37
11 -43 -37
11 -44 -37
11 -39 -38
11 -40 -38
11 -41 -38
11 -42 -38
11 -43 -38
11 -44 -38
11 -45 -38
11 -39 -39
11 -40 -39
11 -41 -39
11 -42 -39
11 -43 -39
11 -44 -39
11 -45 -39
11 -38 -40
11 -39 -40
11 -40 -40
11 -41 -40
11 -42 -40
11 -43 -40
11 -44 -40
11 -45 -40
11 -46 -40
11 -39 -41
11 -40 -41
11 -41 -41
11 -42 -41
11 -43 -41
11 -44 -41
11 -45 -41
11 -39 -42
11 -40 -42
11 -41 -42
11 -42 -42
11 -43 -42
11 -44 -42
11 -45 -42
11 -40 -43
11 -41 -43
11 -42 -43
11 -43 -43
11 -44 -43
11 -42 -44
10 -40 -37
10 -41 -37
10 -42 -37
10 -43 -37
10 -44 -37
10 -39 -38
10 -40 -38
10 -41 -38
10 -42 -38
10 -43 -38
10 -44 -38
10 -45 -38
10 -39 -39
10 -40 -39
10 -41 -39
10 -42 -39
10 -43 -39
10 -44 -39
10 -45 -39
10 -39 -40
10 -40 -40
10 -41 -40
10 -42 -40
10 -43 -40
10 -44 -40
10 -45 -40
10 -39 -41
10 -40 -41
10 -41 -41
10 -42 -41
10 -43 -41
10 -44 -41
10 -45 -41
10 -39 -42
10 -40 -42
10 -41 -42
10 -42 -42
10 -43 -42
10 -44 -42
10 -45 -42
10 -40 -43
10 -41 -43
10 -42 -43
10 -43 -43
10 -44 -43
9 -41 -37
9 -42 -37
9 -43 -37
9 -40 -38
9 -41 -38
9 -42 -38
9 -43 -38
9 -44 -38
9 -39 -39
9 -40 -39
9 -41 -39
9 -42 -39
9 -43 -39
9 -44 -39
9 -45 -39
9 -39 -40
9 -40 -40
9 -41 -40
9 -42 -40
9 -43 -40
9 -44 -40
9 -45 -40
9 -39 -41
9 -40 -41
9 -41 -41
9 -42 -41
9 -43 -41
9 -44 -41
9 -45 -41
9 -40 -42
9 -41 -42
9 -42 -42
9 -43 -42
9 -44 -42
9 -41 -43
9 -42 -43
9 -43 -43
8 -41 -38
8 -42 -38
8 -43 -38
8 -40 -39
8 -41 -39
8 -42 -39
8 -43 -39
8 -44 -39
8 -40 -40
8 -41 -40
8 -42 -40
8 -43 -40
8 -44 -40
8 -40 -41
8 -41 -41
8 -42 -41
8 -43 -41
8 -44 -41
8 -41 -42
8 -42 -42
8 -43 -42
7 -42 -40
-6 -43 -40
-7 -42 -38
-7 -43 -38
-7 -44 -38
-7 -41 -39
-7 -42 -39
-7 -43 -39
-7 -44 -39
-7 -45 -39
-7 -41 -40
-7 -42 -40
-7 -43 -40
-7 -44 -40
-7 -45 -40
-7 -41 -41
-7 -42 -41
-7 -43 -41
-7 -44 -41
-7 -45 -41
-7 -42 -42
-7 -43 -42
-7 -44 -42
-8 -42 -37
-8 -43 -37
-8 -44 -37
-8 -41 -38
-8 -42 -38
-8 -43 -38
-8 -44 -38
-8 -45 -38
-8 -40 -39
-8 -41 -39
-8 -42 -39
-8 -43 -39
-8 -44 -39
-8 -45 -39
-8 -46 -39
-8 -40 -40
-8 -41 -40
-8 -42 -40
-8 -43 -40
-8 -44 -40
-8 -45 -40
-8 -46 -40
-8 -40 -41
-8 -41 -41
-8 -42 -41
-8 -43 -41
-8 -44 -41
-8 -45 -41
-8 -46 -41
-8 -41 -42
-8 -42 -42
-8 -43 -42
-8 -44 -42
-8 -45 -42
-8 -42 -43
-8 -43 -43
-8 -44 -43
-9 -41 -37
-9 -42 -37
-9 -43 -37
-9 -44 -37
-9 -45 -37
-9 -40 -38
-9 -41 -38
-9 -42 -38
-9 -43 -38
-9 -44 -38
-9 -45 -38
-9 -46 -38
-9 -40 -39
-9 -41 -39
-9 -42 -39
-9 -43 -39
-9 -44 -39
-9 -45 -39
-9 -46 -39
-9 -40 -40
-9 -41 -40
-9 -42 -40
-9 -43 -40
-9 -44 -40
-9 -45 -40
-9 -46 -40
-9 -40 -41
-9 -41 -41
-9 -42 -41
-9 -43 -41
-9 -44 -41
-9 -45 -41
-9 -46 -41
-9 -40 -42
-9 -41 -42
-9 -42 -42
-9 -43 -42
-9 -44 -42
-9 -45 -42
-9 -46 -42
-9 -41 -43
-9 -42 -43
-9 -43 -43
-9 -44 -43
-9 -45 -43
-10 -43 -36
-10 -41 -37
-10 -42 -37
-10 -43 -37
-10 -44 -37
-10 -45 -37
-10 -40 -38
-10 -41 -38
-10 -42 -38
-10 -43 -38
-10 -44 -38
-10 -45 -38
-10 -46 -38
-10 -40 -39
-10 -41 -39
-10 -42 -39
-10 -43 -39
-10 -44 -39
-10 -45 -39
-10 -46 -39
-10 -38 -40
-10 -39 -40
-10 -40 -40
-10 -41 -40
-10 -42 -40
-10 -43 -40
-10 -44 -40
-10 -45 -40
-10 -46 -40
-10 -47 -40
-10 -40 -41
-10 -41 -41
-10 -42 -41
-10 -43 -41
-10 -44 -41
-10 -45 -41
-10 -46 -41
-10 -40 -42
-10 -41 -42
-10 -42 -42
-10 -43 -42
-10 -44 -42
-10 -45 -42
-10 -46 -42
-10 -41 -43
-10 -42 -43
-10 -43 -43
-10 -44 -43
-10 -45 -43
-10 -43 -44
-11 -41 -37
-11 -42 -37
-11 -43 -37
-11 -44 -37
-11 -45 -37
-11 -37 -38
-11 -38 -38
-11 -39 -38
-11 -40 -38
-11 -41 -38
-11 -42 -38
-11 -43 -38
-11 -44 -38
-11 -45 -38
-11 -46 -38
-11 -36 -39
-11 -37 -39
-11 -38 -39
-11 -39 -39
-11 -40 -39
-11 -41 -39
-11 -42 -39
-11 -43 -39
-11 -44 -39
-11 -45 -39
-11 -46 -39
-11 -36 -40
-11 -37 -40
-11 -38 -40
-11 -39 -40
-11 -40 -40
-11 -41 -40
-11 -42 -40
-11 -43 -40
-11 -44 -40
-11 -45 -40
-11 -46 -40
-11 -36 -41
-11 -37 -41
-11 -38 -41
-11 -39 -41
-11 -40 -41
-11 -41 -41
-11 -42 -41
-11 -43 -41
-11 -44 -41
-11 -45 -41
-11 -46 -41
-11 -37 -42
-11 -38 -42
-11 -39 -42
-11 -40 -42
-11 -41 -42
-11 -42 -42
-11 -43 -42
-11 -44 -42
-11 -45 -42
-11 -46 -42
-11 -41 -43
-11 -42 -43
-11 -43 -43
-11 -44 -43
-11 -45 -43
-12 -37 -37
-12 -38 -37
-12 -39 -37
-12 -42 -37
-12 -43 -37
-12 -44 -37
-12 -36 -38
-12 -37 -38
-12 -38 -38
-12 -39 -38
-12 -40 -38
-12 -41 -38
-12 -42 -38
-12 -43 -38
-12 -44 -38
-12 -45 -38
-12 -35 -39
-12 -36 -39
-12 -37 -39
-12 -38 -39
-12 -39 -39
-12 -40 -39
-12 -41 -39
-12 -42 -39
-12 -43 -39
-12 -44 -39
-12 -45 -39
-12 -46 -39
-12 -35 -40
-12 -36 -40
-12 -37 -40
-12 -38 -40
-12 -39 -40
-12 -40 -40
-12 -41 -40
-12 -42 -40
-12 -43 -40
-12 -44 -40
-12 -45 -40
-12 -46 -40
-12 -35 -41
-12 -36 -41
-12 -37 -41
-12 -38 -41
-12 -39 -41
-12 -40 -41
-12 -41 -41
-12 -42 -41
-12 -43 -41
-12 -44 -41
-12 -45 -41
-12 -46 -41
-12 -36 -42
-12 -37 -42
-12 -38 -42
-12 -39 -42
-12 -40 -42
-12 -41 -42
-12 -42 -42
-12 -43 -42
-12 -44 -42
-12 -45 -42
-12 -37 -43
-12 -38 -43
-12 -39 -43
-12 -42 -43
-12 -43 -43
-12 -44 -43
-13 -36 -37
-13 -37 -37
-13 -38 -37
-13 -39 -37
-13 -40 -37
-13 -35 -38
-13 -36 -38
-13 -37 -38
-13 -38 -38
-13 -39 -38
-13 -40 -38
-13 -41 -38
-13 -42 -38
-13 -43 -38
-13 -44 -38
-13 -35 -39
-13 -36 -39
-13 -37 -39
-13 -38 -39
-13 -39 -39
-13 -40 -39
-13 -41 -39
-13 -42 -39
-13 -43 -39
-13 -44 -39
-13 -45 -39
-13 -35 -40
-13 -36 -40
-13 -37 -40
-13 -38 -40
-13 -39 -40
-13 -40 -40
-13 -41 -40
-13 -42 -40
-13 -43 -40
-13 -44 -40
-13 -45 -40
-13 -35 -41
-13 -36 -41
-13 -37 -41
-13 -38 -41
-13 -39 -41
-13 -40 -41
-13 -41 -41
-13 -42 -41
-13 -43 -41
-13 -44 -41
-13 -45 -41
-13 -35 -42
-13 -36 -42
-13 -37 -42
-13 -38 -42
-13 -39 -42
-13 -40 -42
-13 -41 -42
-13 -42 -42
-13 -43 -42
-13 -44 -42
-13 -36 -43
-13 -37 -43
-13 -38 -43
-13 -39 -43
-13 -40 -43
-14 -38 -36
-14 -36 -37
-14 -37 -37
-14 -38 -37
-14 -39 -37
-14 -40 -37
-14 -35 -38
-14 -36 -38
-14 -37 -38
-14 -38 -38
-14 -39 -38
-14 -40 -38
-14 -41 -38
-14 -35 -39
-14 -36 -39
-14 -37 -39
-14 -38 -39
-14 -39 -39
-14 -40 -39
-14 -41 -39
-14 -34 -40
-14 -35 -40
-14 -36 -40
-14 -37 -40
-14 -38 -40
-14 -39 -40
-14 -40 -40
-14 -41 -40
-14 -42 -40
-14 -43 -40
-14 -35 -41
-14 -36 -41
-14 -37 -41
-14 -38 -41
-14 -39 -41
-14 -40 -41
-14 -41 -41
-14 -35 -42
-14 -36 -42
-14 -37 -42
-14 -38 -42
-14 -39 -42
-14 -40 -42
-14 -41 -42
-14 -36 -43
-14 -37 -43
-14 -38 -43
-14 -39 -43
-14 -40 -43
-14 -38 -44
-15 -36 -37
-15 -37 -37
-15 -38 -37
-15 -39 -37
-15 -40 -37
-15 -35 -38
-15 -36 -38
-15 -37 -38
-15 -38 -38
-15 -39 -38
-15 -40 -38
-15 -41 -38
-15 -35 -39
-15 -36 -39
-15 -37 -39
-15 -38 -39
-15 -39 -39
-15 -40 -39
-15 -41 -39
-15 -35 -40
-15 -36 -40
-15 -37 -40
-15 -38 -40
-15 -39 -40
-15 -40 -40
-15 -41 -40
-15 -35 -41
-15 -36 -41
-15 -37 -41
-15 -38 -41
-15 -39 -41
-15 -40 -41
-15 -41 -41
-15 -35 -42
-15 -36 -42
-15 -37 -42
-15 -38 -42
-15 -39 -42
-15 -40 -42
-15 -41 -42
-15 -36 -43
-15 -37 -43
-15 -38 -43
-15 -39 -43
-15 -40 -43
-16 -37 -37
-16 -38 -37
-16 -39 -37
-16 -36 -38
-16 -37 -38
-16 -38 -38
-16 -39 -38
-16 -40 -38
-16 -35 -39
-16 -36 -39
-16 -37 -39
-16 -38 -39
-16 -39 -39
-16 -40 -39
-16 -41 -39
-16 -35 -40
-16 -36 -40
-16 -37 -40
-16 -38 -40
-16 -39 -40
-16 -40 -40
-16 -41 -40
-16 -35 -41
-16 -36 -41
-16 -37 -41
-16 -38 -41
-16 -39 -41
-16 -40 -41
-16 -41 -41
-16 -36 -42
-16 -37 -42
-16 -38 -42
-16 -39 -42
-16 -40 -42
-16 -37 -43
-16 -38 -43
-16 -39 -43
-17 -37 -38
-17 -38 -38
-17 -39 -38
-17 -36 -39
-17 -37 -39
-17 -38 -39
-17 -39 -39
-17 -40 -39
-17 -36 -40
-17 -37 -40
-17 -38 -40
-17 -39 -40
-17 -40 -40
-17 -36 -41
-17 -37 -41
-17 -38 -41
-17 -39 -41
-17 -40 -41
-17 -37 -42
-17 -38 -42
-17 -39 -42
-18 -38 -40

NameOfVOI:  Group_ICs_overlap
ColorOfVOI: 85 0 255

NrOfVoxels: 71
8 -36 -10
8 -36 -11
7 -35 -9
7 -36 -9
7 -35 -10
7 -36 -10
7 -37 -10
7 -35 -11
7 -36 -11
7 -37 -11
6 -35 -9
6 -36 -9
6 -37 -9
6 -35 -10
6 -36 -10
6 -37 -10
6 -35 -11
6 -36 -11
6 -37 -11
6 -36 -12
5 -35 -8
5 -35 -9
5 -36 -9
5 -34 -10
5 -35 -10
5 -36 -10
5 -37 -10
5 -35 -11
5 -36 -11
5 -37 -11
4 -35 -9
4 -35 -10
4 -36 -10
4 -35 -11
4 -36 -11
-2 -36 -11
-3 -35 -9
-3 -35 -10
-3 -36 -10
-3 -35 -11
-3 -36 -11
-3 -37 -11
-4 -35 -9
-4 -36 -9
-4 -35 -10
-4 -36 -10
-4 -37 -10
-4 -35 -11
-4 -36 -11
-4 -37 -11
-4 -36 -12
-5 -35 -9
-5 -36 -9
-5 -34 -10
-5 -35 -10
-5 -36 -10
-5 -37 -10
-5 -35 -11
-5 -36 -11
-5 -37 -11
-6 -35 -9
-6 -36 -9
-6 -35 -10
-6 -36 -10
-6 -37 -10
-6 -35 -11
-6 -36 -11
-6 -37 -11
-7 -35 -9
-7 -35 -10
-7 -36 -10

NameOfVOI:  Group_ICs_union
ColorOfVOI: 85 255 255

NrOfVoxels: 1275
11 -34 -11
10 -36 -8
10 -33 -9
10 -34 -9
10 -35 -9
10 -32 -10
10 -33 -10
10 -34 -10
10 -35 -10
10 -36 -10
10 -32 -11
10 -33 -11
10 -34 -11
10 -35 -11
10 -36 -11
10 -32 -12
10 -33 -12
10 -34 -12
10 -35 -12
10 -36 -12
10 -33 -13
10 -34 -13
10 -35 -13
9 -35 -6
9 -36 -6
9 -37 -6
9 -34 -7
9 -35 -7
9 -36 -7
9 -37 -7
9 -38 -7
9 -33 -8
9 -34 -8
9 -35 -8
9 -36 -8
9 -37 -8
9 -38 -8
9 -32 -9
9 -33 -9
9 -34 -9
9 -35 -9
9 -36 -9
9 -37 -9
9 -38 -9
9 -31 -10
9 -32 -10
9 -33 -10
9 -34 -10
9 -35 -10
9 -36 -10
9 -37 -10
9 -38 -10
9 -31 -11
9 -32 -11
9 -33 -11
9 -34 -11
9 -35 -11
9 -36 -11
9 -37 -11
9 -31 -12
9 -32 -12
9 -33 -12
9 -34 -12
9 -35 -12
9 -36 -12
9 -37 -12
9 -32 -13
9 -33 -13
9 -34 -13
9 -35 -13
9 -36 -13
9 -33 -14
9 -34 -14
9 -35 -14
8 -35 -5
8 -36 -5
8 -37 -5
8 -34 -6
8 -35 -6
8 -36 -6
8 -37 -6
8 -38 -6
8 -33 -7
8 -34 -7
8 -35 -7
8 -36 -7
8 -37 -7
8 -38 -7
8 -39 -7
8 -32 -8
8 -33 -8
8 -34 -8
8 -35 -8
8 -36 -8
8 -37 -8
8 -38 -8
8 -39 -8
8 -31 -9
8 -32 -9
8 -33 -9
8 -34 -9
8 -35 -9
8 -36 -9
8 -37 -9
8 -38 -9
8 -39 -9
8 -40 -9
8 -31 -10
8 -32 -10
8 -33 -10
8 -34 -10
8 -35 -10
8 -36 -10
8 -37 -10
8 -38 -10
8 -39 -10
8 -40 -10
8 -31 -11
8 -32 -11
8 -33 -11
8 -34 -11
8 -35 -11
8 -36 -11
8 -37 -11
8 -38 -11
8 -39 -11
8 -40 -11
8 -31 -12
8 -32 -12
8 -33 -12
8 -34 -12
8 -35 -12
8 -36 -12
8 -37 -12
8 -38 -12
8 -39 -12
8 -31 -13
8 -32 -13
8 -33 -13
8 -34 -13
8 -35 -13
8 -36 -13
8 -37 -13
8 -32 -14
8 -33 -14
8 -34 -14
8 -35 -14
8 -36 -14
7 -34 -5
7 -35 -5
7 -36 -5
7 -37 -5
7 -38 -5
7 -33 -6
7 -34 -6
7 -35 -6
7 -36 -6
7 -37 -6
7 -38 -6
7 -39 -6
7 -33 -7
7 -34 -7
7 -35 -7
7 -36 -7
7 -37 -7
7 -38 -7
7 -39 -7
7 -32 -8
7 -33 -8
7 -34 -8
7 -35 -8
7 -36 -8
7 -37 -8
7 -38 -8
7 -39 -8
7 -40 -8
7 -31 -9
7 -32 -9
7 -33 -9
7 -34 -9
7 -35 -9
7 -36 -9
7 -37 -9
7 -38 -9
7 -39 -9
7 -40 -9
7 -41 -9
7 -31 -10
7 -32 -10
7 -33 -10
7 -34 -10
7 -35 -10
7 -36 -10
7 -37 -10
7 -38 -10
7 -39 -10
7 -40 -10
7 -41 -10
7 -30 -11
7 -31 -11
7 -32 -11
7 -33 -11
7 -34 -11
7 -35 -11
7 -36 -11
7 -37 -11
7 -38 -11
7 -39 -11
7 -40 -11
7 -41 -11
7 -31 -12
7 -32 -12
7 -33 -12
7 -34 -12
7 -35 -12
7 -36 -12
7 -37 -12
7 -38 -12
7 -39 -12
7 -40 -12
7 -31 -13
7 -32 -13
7 -33 -13
7 -34 -13
7 -35 -13
7 -36 -13
7 -37 -13
7 -38 -13
7 -39 -13
7 -32 -14
7 -33 -14
7 -34 -14
7 -35 -14
7 -36 -14
7 -37 -14
7 -34 -15
7 -35 -15
7 -36 -15
6 -36 -4
6 -34 -5
6 -35 -5
6 -36 -5
6 -37 -5
6 -38 -5
6 -33 -6
6 -34 -6
6 -35 -6
6 -36 -6
6 -37 -6
6 -38 -6
6 -39 -6
6 -33 -7
6 -34 -7
6 -35 -7
6 -36 -7
6 -37 -7
6 -38 -7
6 -39 -7
6 -40 -7
6 -32 -8
6 -33 -8
6 -34 -8
6 -35 -8
6 -36 -8
6 -37 -8
6 -38 -8
6 -39 -8
6 -40 -8
6 -41 -8
6 -31 -9
6 -32 -9
6 -33 -9
6 -34 -9
6 -35 -9
6 -36 -9
6 -37 -9
6 -38 -9
6 -39 -9
6 -40 -9
6 -41 -9
6 -31 -10
6 -32 -10
6 -33 -10
6 -34 -10
6 -35 -10
6 -36 -10
6 -37 -10
6 -38 -10
6 -39 -10
6 -40 -10
6 -41 -10
6 -31 -11
6 -32 -11
6 -33 -11
6 -34 -11
6 -35 -11
6 -36 -11
6 -37 -11
6 -38 -11
6 -39 -11
6 -40 -11
6 -41 -11
6 -31 -12
6 -32 -12
6 -33 -12
6 -34 -12
6 -35 -12
6 -36 -12
6 -37 -12
6 -38 -12
6 -39 -12
6 -40 -12
6 -41 -12
6 -31 -13
6 -32 -13
6 -33 -13
6 -34 -13
6 -35 -13
6 -36 -13
6 -37 -13
6 -38 -13
6 -39 -13
6 -40 -13
6 -32 -14
6 -33 -14
6 -34 -14
6 -35 -14
6 -36 -14
6 -37 -14
6 -38 -14
6 -33 -15
6 -34 -15
6 -35 -15
6 -36 -15
6 -37 -15
5 -34 -5
5 -35 -5
5 -36 -5
5 -37 -5
5 -38 -5
5 -33 -6
5 -34 -6
5 -35 -6
5 -36 -6
5 -37 -6
5 -38 -6
5 -39 -6
5 -33 -7
5 -34 -7
5 -35 -7
5 -36 -7
5 -37 -7
5 -38 -7
5 -39 -7
5 -40 -7
5 -32 -8
5 -33 -8
5 -34 -8
5 -35 -8
5 -36 -8
5 -37 -8
5 -38 -8
5 -39 -8
5 -40 -8
5 -41 -8
5 -31 -9
5 -32 -9
5 -33 -9
5 -34 -9
5 -35 -9
5 -36 -9
5 -37 -9
5 -38 -9
5 -39 -9
5 -40 -9
5 -41 -9
5 -31 -10
5 -32 -10
5 -33 -10
5 -34 -10
5 -35 -10
5 -36 -10
5 -37 -10
5 -38 -10
5 -39 -10
5 -40 -10
5 -41 -10
5 -42 -10
5 -30 -11
5 -31 -11
5 -32 -11
5 -33 -11
5 -34 -11
5 -35 -11
5 -36 -11
5 -37 -11
5 -38 -11
5 -39 -11
5 -40 -11
5 -41 -11
5 -31 -12
5 -32 -12
5 -33 -12
5 -34 -12
5 -35 -12
5 -36 -12
5 -37 -12
5 -38 -12
5 -39 -12
5 -40 -12
5 -41 -12
5 -31 -13
5 -32 -13
5 -33 -13
5 -34 -13
5 -35 -13
5 -36 -13
5 -37 -13
5 -38 -13
5 -39 -13
5 -40 -13
5 -32 -14
5 -33 -14
5 -34 -14
5 -35 -14
5 -36 -14
5 -37 -14
5 -38 -14
5 -33 -15
5 -34 -15
5 -35 -15
5 -36 -15
5 -37 -15
5 -35 -16
4 -35 -5
4 -36 -5
4 -37 -5
4 -34 -6
4 -35 -6
4 -36 -6
4 -37 -6
4 -38 -6
4 -33 -7
4 -34 -7
4 -35 -7
4 -36 -7
4 -37 -7
4 -38 -7
4 -39 -7
4 -40 -7
4 -32 -8
4 -33 -8
4 -34 -8
4 -35 -8
4 -36 -8
4 -37 -8
4 -38 -8
4 -39 -8
4 -40 -8
4 -41 -8
4 -31 -9
4 -32 -9
4 -33 -9
4 -34 -9
4 -35 -9
4 -36 -9
4 -37 -9
4 -38 -9
4 -39 -9
4 -40 -9
4 -41 -9
4 -31 -10
4 -32 -10
4 -33 -10
4 -34 -10
4 -35 -10
4 -36 -10
4 -37 -10
4 -38 -10
4 -39 -10
4 -40 -10
4 -41 -10
4 -31 -11
4 -32 -11
4 -33 -11
4 -34 -11
4 -35 -11
4 -36 -11
4 -37 -11
4 -38 -11
4 -39 -11
4 -40 -11
4 -41 -11
4 -31 -12
4 -32 -12
4 -33 -12
4 -34 -12
4 -35 -12
4 -36 -12
4 -37 -12
4 -38 -12
4 -39 -12
4 -40 -12
4 -41 -12
4 -31 -13
4 -32 -13
4 -33 -13
4 -34 -13
4 -35 -13
4 -36 -13
4 -37 -13
4 -38 -13
4 -39 -13
4 -40 -13
4 -32 -14
4 -33 -14
4 -34 -14
4 -35 -14
4 -36 -14
4 -37 -14
4 -38 -14
4 -33 -15
4 -34 -15
4 -35 -15
4 -36 -15
4 -37 -15
3 -35 -6
3 -36 -6
3 -37 -6
3 -34 -7
3 -35 -7
3 -36 -7
3 -37 -7
3 -38 -7
3 -39 -7
3 -33 -8
3 -34 -8
3 -35 -8
3 -36 -8
3 -37 -8
3 -38 -8
3 -39 -8
3 -40 -8
3 -32 -9
3 -33 -9
3 -34 -9
3 -35 -9
3 -36 -9
3 -37 -9
3 -38 -9
3 -39 -9
3 -40 -9
3 -41 -9
3 -31 -10
3 -32 -10
3 -33 -10
3 -34 -10
3 -35 -10
3 -36 -10
3 -37 -10
3 -38 -10
3 -39 -10
3 -40 -10
3 -41 -10
3 -31 -11
3 -32 -11
3 -33 -11
3 -34 -11
3 -35 -11
3 -36 -11
3 -37 -11
3 -38 -11
3 -39 -11
3 -40 -11
3 -41 -11
3 -31 -12
3 -32 -12
3 -33 -12
3 -34 -12
3 -35 -12
3 -36 -12
3 -37 -12
3 -38 -12
3 -39 -12
3 -40 -12
3 -32 -13
3 -33 -13
3 -34 -13
3 -35 -13
3 -36 -13
3 -37 -13
3 -38 -13
3 -39 -13
3 -33 -14
3 -34 -14
3 -35 -14
3 -36 -14
3 -37 -14
3 -34 -15
3 -35 -15
3 -36 -15
2 -34 -8
2 -35 -8
2 -36 -8
2 -37 -8
2 -38 -8
2 -39 -8
2 -33 -9
2 -34 -9
2 -35 -9
2 -36 -9
2 -37 -9
2 -38 -9
2 -39 -9
2 -40 -9
2 -32 -10
2 -33 -10
2 -34 -10
2 -35 -10
2 -36 -10
2 -37 -10
2 -38 -10
2 -39 -10
2 -40 -10
2 -32 -11
2 -33 -11
2 -34 -11
2 -35 -11
2 -36 -11
2 -37 -11
2 -38 -11
2 -39 -11
2 -40 -11
2 -32 -12
2 -33 -12
2 -34 -12
2 -35 -12
2 -36 -12
2 -37 -12
2 -38 -12
2 -39 -12
2 -33 -13
2 -34 -13
2 -35 -13
2 -36 -13
2 -37 -13
2 -34 -14
2 -35 -14
2 -36 -14
1 -35 -10
1 -36 -10
1 -38 -10
1 -34 -11
1 -35 -11
1 -35 -12
0 -36 -8
0 -35 -10
-1 -35 -6
-1 -36 -6
-1 -37 -6
-1 -34 -7
-1 -35 -7
-1 -36 -7
-1 -37 -7
-1 -38 -7
-1 -34 -8
-1 -35 -8
-1 -36 -8
-1 -37 -8
-1 -38 -8
-1 -33 -9
-1 -34 -9
-1 -35 -9
-1 -36 -9
-1 -37 -9
-1 -38 -9
-1 -33 -10
-1 -34 -10
-1 -35 -10
-1 -36 -10
-1 -37 -10
-1 -38 -10
-1 -33 -11
-1 -34 -11
-1 -35 -11
-1 -36 -11
-1 -37 -11
-1 -34 -12
-1 -35 -12
-1 -36 -12
-2 -35 -5
-2 -36 -5
-2 -37 -5
-2 -34 -6
-2 -35 -6
-2 -36 -6
-2 -37 -6
-2 -38 -6
-2 -33 -7
-2 -34 -7
-2 -35 -7
-2 -36 -7
-2 -37 -7
-2 -38 -7
-2 -39 -7
-2 -33 -8
-2 -34 -8
-2 -35 -8
-2 -36 -8
-2 -37 -8
-2 -38 -8
-2 -39 -8
-2 -32 -9
-2 -33 -9
-2 -34 -9
-2 -35 -9
-2 -36 -9
-2 -37 -9
-2 -38 -9
-2 -39 -9
-2 -40 -9
-2 -32 -10
-2 -33 -10
-2 -34 -10
-2 -35 -10
-2 -36 -10
-2 -37 -10
-2 -38 -10
-2 -39 -10
-2 -40 -10
-2 -32 -11
-2 -33 -11
-2 -34 -11
-2 -35 -11
-2 -36 -11
-2 -37 -11
-2 -38 -11
-2 -39 -11
-2 -40 -11
-2 -32 -12
-2 -33 -12
-2 -34 -12
-2 -35 -12
-2 -36 -12
-2 -37 -12
-2 -38 -12
-2 -39 -12
-2 -32 -13
-2 -33 -13
-2 -34 -13
-2 -35 -13
-2 -36 -13
-2 -37 -13
-2 -33 -14
-2 -34 -14
-2 -35 -14
-2 -36 -14
-3 -34 -5
-3 -35 -5
-3 -36 -5
-3 -37 -5
-3 -38 -5
-3 -33 -6
-3 -34 -6
-3 -35 -6
-3 -36 -6
-3 -37 -6
-3 -38 -6
-3 -39 -6
-3 -33 -7
-3 -34 -7
-3 -35 -7
-3 -36 -7
-3 -37 -7
-3 -38 -7
-3 -39 -7
-3 -32 -8
-3 -33 -8
-3 -34 -8
-3 -35 -8
-3 -36 -8
-3 -37 -8
-3 -38 -8
-3 -39 -8
-3 -40 -8
-3 -32 -9
-3 -33 -9
-3 -34 -9
-3 -35 -9
-3 -36 -9
-3 -37 -9
-3 -38 -9
-3 -39 -9
-3 -40 -9
-3 -41 -9
-3 -31 -10
-3 -32 -10
-3 -33 -10
-3 -34 -10
-3 -35 -10
-3 -36 -10
-3 -37 -10
-3 -38 -10
-3 -39 -10
-3 -40 -10
-3 -41 -10
-3 -31 -11
-3 -32 -11
-3 -33 -11
-3 -34 -11
-3 -35 -11
-3 -36 -11
-3 -37 -11
-3 -38 -11
-3 -39 -11
-3 -40 -11
-3 -41 -11
-3 -31 -12
-3 -32 -12
-3 -33 -12
-3 -34 -12
-3 -35 -12
-3 -36 -12
-3 -37 -12
-3 -38 -12
-3 -39 -12
-3 -40 -12
-3 -31 -13
-3 -32 -13
-3 -33 -13
-3 -34 -13
-3 -35 -13
-3 -36 -13
-3 -37 -13
-3 -38 -13
-3 -39 -13
-3 -32 -14
-3 -33 -14
-3 -34 -14
-3 -35 -14
-3 -36 -14
-3 -37 -14
-3 -33 -15
-3 -34 -15
-3 -35 -15
-3 -36 -15
-4 -36 -4
-4 -34 -5
-4 -35 -5
-4 -36 -5
-4 -37 -5
-4 -38 -5
-4 -33 -6
-4 -34 -6
-4 -35 -6
-4 -36 -6
-4 -37 -6
-4 -38 -6
-4 -39 -6
-4 -33 -7
-4 -34 -7
-4 -35 -7
-4 -36 -7
-4 -37 -7
-4 -38 -7
-4 -39 -7
-4 -40 -7
-4 -32 -8
-4 -33 -8
-4 -34 -8
-4 -35 -8
-4 -36 -8
-4 -37 -8
-4 -38 -8
-4 -39 -8
-4 -40 -8
-4 -41 -8
-4 -31 -9
-4 -32 -9
-4 -33 -9
-4 -34 -9
-4 -35 -9
-4 -36 -9
-4 -37 -9
-4 -38 -9
-4 -39 -9
-4 -40 -9
-4 -41 -9
-4 -31 -10
-4 -32 -10
-4 -33 -10
-4 -34 -10
-4 -35 -10
-4 -36 -10
-4 -37 -10
-4 -38 -10
-4 -39 -10
-4 -40 -10
-4 -41 -10
-4 -31 -11
-4 -32 -11
-4 -33 -11
-4 -34 -11
-4 -35 -11
-4 -36 -11
-4 -37 -11
-4 -38 -11
-4 -39 -11
-4 -40 -11
-4 -41 -11
-4 -31 -12
-4 -32 -12
-4 -33 -12
-4 -34 -12
-4 -35 -12
-4 -36 -12
-4 -37 -12
-4 -38 -12
-4 -39 -12
-4 -40 -12
-4 -41 -12
-4 -31 -13
-4 -32 -13
-4 -33 -13
-4 -34 -13
-4 -35 -13
-4 -36 -13
-4 -37 -13
-4 -38 -13
-4 -39 -13
-4 -40 -13
-4 -31 -14
-4 -32 -14
-4 -33 -14
-4 -34 -14
-4 -35 -14
-4 -36 -14
-4 -37 -14
-4 -38 -14
-4 -32 -15
-4 -33 -15
-4 -34 -15
-4 -35 -15
-4 -36 -15
-4 -37 -15
-5 -34 -5
-5 -35 -5
-5 -36 -5
-5 -37 -5
-5 -38 -5
-5 -33 -6
-5 -34 -6
-5 -35 -6
-5 -36 -6
-5 -37 -6
-5 -38 -6
-5 -39 -6
-5 -33 -7
-5 -34 -7
-5 -35 -7
-5 -36 -7
-5 -37 -7
-5 -38 -7
-5 -39 -7
-5 -40 -7
-5 -32 -8
-5 -33 -8
-5 -34 -8
-5 -35 -8
-5 -36 -8
-5 -37 -8
-5 -38 -8
-5 -39 -8
-5 -40 -8
-5 -41 -8
-5 -31 -9
-5 -32 -9
-5 -33 -9
-5 -34 -9
-5 -35 -9
-5 -36 -9
-5 -37 -9
-5 -38 -9
-5 -39 -9
-5 -40 -9
-5 -41 -9
-5 -31 -10
-5 -32 -10
-5 -33 -10
-5 -34 -10
-5 -35 -10
-5 -36 -10
-5 -37 -10
-5 -38 -10
-5 -39 -10
-5 -40 -10
-5 -41 -10
-5 -42 -10
-5 -30 -11
-5 -31 -11
-5 -32 -11
-5 -33 -11
-5 -34 -11
-5 -35 -11
-5 -36 -11
-5 -37 -11
-5 -38 -11
-5 -39 -11
-5 -40 -11
-5 -41 -11
-5 -30 -12
-5 -31 -12
-5 -32 -12
-5 -33 -12
-5 -34 -12
-5 -35 -12
-5 -36 -12
-5 -37 -12
-5 -38 -12
-5 -39 -12
-5 -40 -12
-5 -41 -12
-5 -31 -13
-5 -32 -13
-5 -33 -13
-5 -34 -13
-5 -35 -13
-5 -36 -13
-5 -37 -13
-5 -38 -13
-5 -39 -13
-5 -40 -13
-5 -31 -14
-5 -32 -14
-5 -33 -14
-5 -34 -14
-5 -35 -14
-5 -36 -14
-5 -37 -14
-5 -38 -14
-5 -32 -15
-5 -33 -15
-5 -34 -15
-5 -35 -15
-5 -36 -15
-5 -37 -15
-5 -34 -16
-5 -35 -16
-6 -35 -5
-6 -36 -5
-6 -37 -5
-6 -34 -6
-6 -35 -6
-6 -36 -6
-6 -37 -6
-6 -38 -6
-6 -33 -7
-6 -34 -7
-6 -35 -7
-6 -36 -7
-6 -37 -7
-6 -38 -7
-6 -39 -7
-6 -40 -7
-6 -32 -8
-6 -33 -8
-6 -34 -8
-6 -35 -8
-6 -36 -8
-6 -37 -8
-6 -38 -8
-6 -39 -8
-6 -40 -8
-6 -41 -8
-6 -31 -9
-6 -32 -9
-6 -33 -9
-6 -34 -9
-6 -35 -9
-6 -36 -9
-6 -37 -9
-6 -38 -9
-6 -39 -9
-6 -40 -9
-6 -41 -9
-6 -31 -10
-6 -32 -10
-6 -33 -10
-6 -34 -10
-6 -35 -10
-6 -36 -10
-6 -37 -10
-6 -38 -10
-6 -39 -10
-6 -40 -10
-6 -41 -10
-6 -31 -11
-6 -32 -11
-6 -33 -11
-6 -34 -11
-6 -35 -11
-6 -36 -11
-6 -37 -11
-6 -38 -11
-6 -39 -11
-6 -40 -11
-6 -41 -11
-6 -31 -12
-6 -32 -12
-6 -33 -12
-6 -34 -12
-6 -35 -12
-6 -36 -12
-6 -37 -12
-6 -38 -12
-6 -39 -12
-6 -40 -12
-6 -41 -12
-6 -31 -13
-6 -32 -13
-6 -33 -13
-6 -34 -13
-6 -35 -13
-6 -36 -13
-6 -37 -13
-6 -38 -13
-6 -39 -13
-6 -40 -13
-6 -31 -14
-6 -32 -14
-6 -33 -14
-6 -34 -14
-6 -35 -14
-6 -36 -14
-6 -37 -14
-6 -38 -14
-6 -32 -15
-6 -33 -15
-6 -34 -15
-6 -35 -15
-6 -36 -15
-6 -37 -15
-7 -35 -6
-7 -36 -6
-7 -37 -6
-7 -34 -7
-7 -35 -7
-7 -36 -7
-7 -37 -7
-7 -38 -7
-7 -39 -7
-7 -33 -8
-7 -34 -8
-7 -35 -8
-7 -36 -8
-7 -37 -8
-7 -38 -8
-7 -39 -8
-7 -40 -8
-7 -32 -9
-7 -33 -9
-7 -34 -9
-7 -35 -9
-7 -36 -9
-7 -37 -9
-7 -38 -9
-7 -39 -9
-7 -40 -9
-7 -41 -9
-7 -31 -10
-7 -32 -10
-7 -33 -10
-7 -34 -10
-7 -35 -10
-7 -36 -10
-7 -37 -10
-7 -38 -10
-7 -39 -10
-7 -40 -10
-7 -41 -10
-7 -31 -11
-7 -32 -11
-7 -33 -11
-7 -34 -11
-7 -35 -11
-7 -36 -11
-7 -37 -11
-7 -38 -11
-7 -39 -11
-7 -40 -11
-7 -41 -11
-7 -31 -12
-7 -32 -12
-7 -33 -12
-7 -34 -12
-7 -35 -12
-7 -36 -12
-7 -37 -12
-7 -38 -12
-7 -39 -12
-7 -40 -12
-7 -31 -13
-7 -32 -13
-7 -33 -13
-7 -34 -13
-7 -35 -13
-7 -36 -13
-7 -37 -13
-7 -38 -13
-7 -39 -13
-7 -32 -14
-7 -33 -14
-7 -34 -14
-7 -35 -14
-7 -36 -14
-7 -37 -14
-7 -33 -15
-7 -34 -15
-7 -35 -15
-7 -36 -15
-8 -35 -8
-8 -36 -8
-8 -37 -8
-8 -38 -8
-8 -39 -8
-8 -33 -9
-8 -34 -9
-8 -35 -9
-8 -36 -9
-8 -37 -9
-8 -38 -9
-8 -39 -9
-8 -40 -9
-8 -32 -10
-8 -33 -10
-8 -34 -10
-8 -35 -10
-8 -36 -10
-8 -37 -10
-8 -38 -10
-8 -39 -10
-8 -40 -10
-8 -32 -11
-8 -33 -11
-8 -34 -11
-8 -35 -11
-8 -36 -11
-8 -37 -11
-8 -38 -11
-8 -39 -11
-8 -40 -11
-8 -32 -12
-8 -33 -12
-8 -34 -12
-8 -35 -12
-8 -36 -12
-8 -37 -12
-8 -38 -12
-8 -39 -12
-8 -32 -13
-8 -33 -13
-8 -34 -13
-8 -35 -13
-8 -36 -13
-8 -37 -13
-8 -33 -14
-8 -34 -14
-8 -35 -14
-8 -36 -14
-9 -36 -10
-9 -38 -10
-9 -34 -11
-9 -35 -11
-9 -34 -12
-9 -35 -12

NameOfVOI:  Group_MGBs_overlap
ColorOfVOI: 255 85 0

NrOfVoxels: 9
14 -26 -4
14 -27 -4
13 -26 -4
13 -27 -4
12 -26 -4
-12 -26 -4
-13 -26 -4
-13 -27 -4
-14 -27 -4

NameOfVOI:  Group_MGBs_union
ColorOfVOI: 255 170 255

NrOfVoxels: 1681
19 -26 -5
18 -26 -1
18 -25 -3
18 -26 -3
18 -27 -3
18 -24 -4
18 -25 -4
18 -26 -4
18 -27 -4
18 -28 -4
18 -24 -5
18 -25 -5
18 -26 -5
18 -27 -5
18 -28 -5
18 -24 -6
18 -25 -6
18 -26 -6
18 -27 -6
18 -28 -6
18 -25 -7
18 -26 -7
18 -27 -7
17 -25 1
17 -26 1
17 -27 1
17 -24 0
17 -25 0
17 -26 0
17 -27 0
17 -28 0
17 -24 -1
17 -25 -1
17 -26 -1
17 -27 -1
17 -28 -1
17 -24 -2
17 -25 -2
17 -26 -2
17 -27 -2
17 -28 -2
17 -29 -2
17 -24 -3
17 -25 -3
17 -26 -3
17 -27 -3
17 -28 -3
17 -23 -4
17 -24 -4
17 -25 -4
17 -26 -4
17 -27 -4
17 -28 -4
17 -29 -4
17 -23 -5
17 -24 -5
17 -25 -5
17 -26 -5
17 -27 -5
17 -28 -5
17 -29 -5
17 -30 -5
17 -23 -6
17 -24 -6
17 -25 -6
17 -26 -6
17 -27 -6
17 -28 -6
17 -29 -6
17 -30 -6
17 -23 -7
17 -24 -7
17 -25 -7
17 -26 -7
17 -27 -7
17 -28 -7
17 -29 -7
17 -30 -7
17 -23 -8
17 -24 -8
17 -25 -8
17 -26 -8
17 -27 -8
17 -28 -8
17 -29 -8
17 -24 -9
17 -25 -9
17 -26 -9
16 -25 2
16 -26 2
16 -27 2
16 -24 1
16 -25 1
16 -26 1
16 -27 1
16 -28 1
16 -23 0
16 -24 0
16 -25 0
16 -26 0
16 -27 0
16 -28 0
16 -29 0
16 -30 0
16 -23 -1
16 -24 -1
16 -25 -1
16 -26 -1
16 -27 -1
16 -28 -1
16 -29 -1
16 -30 -1
16 -31 -1
16 -23 -2
16 -24 -2
16 -25 -2
16 -26 -2
16 -27 -2
16 -28 -2
16 -29 -2
16 -30 -2
16 -31 -2
16 -23 -3
16 -24 -3
16 -25 -3
16 -26 -3
16 -27 -3
16 -28 -3
16 -29 -3
16 -30 -3
16 -31 -3
16 -23 -4
16 -24 -4
16 -25 -4
16 -26 -4
16 -27 -4
16 -28 -4
16 -29 -4
16 -30 -4
16 -23 -5
16 -24 -5
16 -25 -5
16 -26 -5
16 -27 -5
16 -28 -5
16 -29 -5
16 -30 -5
16 -31 -5
16 -22 -6
16 -23 -6
16 -24 -6
16 -25 -6
16 -26 -6
16 -27 -6
16 -28 -6
16 -29 -6
16 -30 -6
16 -31 -6
16 -22 -7
16 -23 -7
16 -24 -7
16 -25 -7
16 -26 -7
16 -27 -7
16 -28 -7
16 -29 -7
16 -30 -7
16 -31 -7
16 -22 -8
16 -23 -8
16 -24 -8
16 -25 -8
16 -26 -8
16 -27 -8
16 -28 -8
16 -29 -8
16 -30 -8
16 -23 -9
16 -24 -9
16 -25 -9
16 -26 -9
16 -27 -9
16 -28 -9
16 -29 -9
16 -24 -10
16 -25 -10
16 -26 -10
15 -24 2
15 -25 2
15 -26 2
15 -27 2
15 -28 2
15 -23 1
15 -24 1
15 -25 1
15 -26 1
15 -27 1
15 -28 1
15 -29 1
15 -30 1
15 -23 0
15 -24 0
15 -25 0
15 -26 0
15 -27 0
15 -28 0
15 -29 0
15 -30 0
15 -31 0
15 -23 -1
15 -24 -1
15 -25 -1
15 -26 -1
15 -27 -1
15 -28 -1
15 -29 -1
15 -30 -1
15 -31 -1
15 -32 -1
15 -23 -2
15 -24 -2
15 -25 -2
15 -26 -2
15 -27 -2
15 -28 -2
15 -29 -2
15 -30 -2
15 -31 -2
15 -32 -2
15 -23 -3
15 -24 -3
15 -25 -3
15 -26 -3
15 -27 -3
15 -28 -3
15 -29 -3
15 -30 -3
15 -31 -3
15 -32 -3
15 -23 -4
15 -24 -4
15 -25 -4
15 -26 -4
15 -27 -4
15 -28 -4
15 -29 -4
15 -30 -4
15 -31 -4
15 -22 -5
15 -23 -5
15 -24 -5
15 -25 -5
15 -26 -5
15 -27 -5
15 -28 -5
15 -29 -5
15 -30 -5
15 -31 -5
15 -22 -6
15 -23 -6
15 -24 -6
15 -25 -6
15 -26 -6
15 -27 -6
15 -28 -6
15 -29 -6
15 -30 -6
15 -31 -6
15 -22 -7
15 -23 -7
15 -24 -7
15 -25 -7
15 -26 -7
15 -27 -7
15 -28 -7
15 -29 -7
15 -30 -7
15 -31 -7
15 -22 -8
15 -23 -8
15 -24 -8
15 -25 -8
15 -26 -8
15 -27 -8
15 -28 -8
15 -29 -8
15 -30 -8
15 -31 -8
15 -22 -9
15 -23 -9
15 -24 -9
15 -25 -9
15 -26 -9
15 -27 -9
15 -28 -9
15 -29 -9
15 -30 -9
15 -23 -10
15 -24 -10
15 -25 -10
15 -26 -10
15 -27 -10
14 -26 3
14 -24 2
14 -25 2
14 -26 2
14 -27 2
14 -28 2
14 -23 1
14 -24 1
14 -25 1
14 -26 1
14 -27 1
14 -28 1
14 -29 1
14 -30 1
14 -31 1
14 -23 0
14 -24 0
14 -25 0
14 -26 0
14 -27 0
14 -28 0
14 -29 0
14 -30 0
14 -31 0
14 -32 0
14 -22 -1
14 -23 -1
14 -24 -1
14 -25 -1
14 -26 -1
14 -27 -1
14 -28 -1
14 -29 -1
14 -30 -1
14 -31 -1
14 -32 -1
14 -23 -2
14 -24 -2
14 -25 -2
14 -26 -2
14 -27 -2
14 -28 -2
14 -29 -2
14 -30 -2
14 -31 -2
14 -32 -2
14 -23 -3
14 -24 -3
14 -25 -3
14 -26 -3
14 -27 -3
14 -28 -3
14 -29 -3
14 -30 -3
14 -31 -3
14 -32 -3
14 -23 -4
14 -24 -4
14 -25 -4
14 -26 -4
14 -27 -4
14 -28 -4
14 -29 -4
14 -30 -4
14 -31 -4
14 -32 -4
14 -22 -5
14 -23 -5
14 -24 -5
14 -25 -5
14 -26 -5
14 -27 -5
14 -28 -5
14 -29 -5
14 -30 -5
14 -31 -5
14 -22 -6
14 -23 -6
14 -24 -6
14 -25 -6
14 -26 -6
14 -27 -6
14 -28 -6
14 -29 -6
14 -30 -6
14 -31 -6
14 -32 -6
14 -21 -7
14 -22 -7
14 -23 -7
14 -24 -7
14 -25 -7
14 -26 -7
14 -27 -7
14 -28 -7
14 -29 -7
14 -30 -7
14 -31 -7
14 -22 -8
14 -23 -8
14 -24 -8
14 -25 -8
14 -26 -8
14 -27 -8
14 -28 -8
14 -29 -8
14 -30 -8
14 -31 -8
14 -22 -9
14 -23 -9
14 -24 -9
14 -25 -9
14 -26 -9
14 -27 -9
14 -28 -9
14 -29 -9
14 -30 -9
14 -23 -10
14 -24 -10
14 -25 -10
14 -26 -10
14 -27 -10
14 -28 -10
14 -25 -11
13 -24 2
13 -25 2
13 -26 2
13 -27 2
13 -28 2
13 -29 2
13 -23 1
13 -24 1
13 -25 1
13 -26 1
13 -27 1
13 -28 1
13 -29 1
13 -30 1
13 -31 1
13 -23 0
13 -24 0
13 -25 0
13 -26 0
13 -27 0
13 -28 0
13 -29 0
13 -30 0
13 -31 0
13 -32 0
13 -23 -1
13 -24 -1
13 -25 -1
13 -26 -1
13 -27 -1
13 -28 -1
13 -29 -1
13 -30 -1
13 -31 -1
13 -32 -1
13 -23 -2
13 -24 -2
13 -25 -2
13 -26 -2
13 -27 -2
13 -28 -2
13 -29 -2
13 -30 -2
13 -31 -2
13 -32 -2
13 -33 -2
13 -23 -3
13 -24 -3
13 -25 -3
13 -26 -3
13 -27 -3
13 -28 -3
13 -29 -3
13 -30 -3
13 -31 -3
13 -32 -3
13 -23 -4
13 -24 -4
13 -25 -4
13 -26 -4
13 -27 -4
13 -28 -4
13 -29 -4
13 -30 -4
13 -31 -4
13 -32 -4
13 -22 -5
13 -23 -5
13 -24 -5
13 -25 -5
13 -26 -5
13 -27 -5
13 -28 -5
13 -29 -5
13 -30 -5
13 -31 -5
13 -22 -6
13 -23 -6
13 -24 -6
13 -25 -6
13 -26 -6
13 -27 -6
13 -28 -6
13 -29 -6
13 -30 -6
13 -31 -6
13 -22 -7
13 -23 -7
13 -24 -7
13 -25 -7
13 -26 -7
13 -27 -7
13 -28 -7
13 -29 -7
13 -30 -7
13 -31 -7
13 -22 -8
13 -23 -8
13 -24 -8
13 -25 -8
13 -26 -8
13 -27 -8
13 -28 -8
13 -29 -8
13 -30 -8
13 -31 -8
13 -22 -9
13 -23 -9
13 -24 -9
13 -25 -9
13 -26 -9
13 -27 -9
13 -28 -9
13 -29 -9
13 -30 -9
13 -23 -10
13 -24 -10
13 -25 -10
13 -26 -10
13 -27 -10
13 -28 -10
12 -25 2
12 -26 2
12 -27 2
12 -24 1
12 -25 1
12 -26 1
12 -27 1
12 -28 1
12 -29 1
12 -30 1
12 -31 1
12 -23 0
12 -24 0
12 -25 0
12 -26 0
12 -27 0
12 -28 0
12 -29 0
12 -30 0
12 -31 0
12 -32 0
12 -23 -1
12 -24 -1
12 -25 -1
12 -26 -1
12 -27 -1
12 -28 -1
12 -29 -1
12 -30 -1
12 -31 -1
12 -32 -1
12 -23 -2
12 -24 -2
12 -25 -2
12 -26 -2
12 -27 -2
12 -28 -2
12 -29 -2
12 -30 -2
12 -31 -2
12 -32 -2
12 -24 -3
12 -25 -3
12 -26 -3
12 -27 -3
12 -28 -3
12 -29 -3
12 -30 -3
12 -31 -3
12 -32 -3
12 -23 -4
12 -24 -4
12 -25 -4
12 -26 -4
12 -27 -4
12 -28 -4
12 -29 -4
12 -30 -4
12 -31 -4
12 -32 -4
12 -23 -5
12 -24 -5
12 -25 -5
12 -26 -5
12 -27 -5
12 -28 -5
12 -29 -5
12 -30 -5
12 -31 -5
12 -32 -5
12 -22 -6
12 -23 -6
12 -24 -6
12 -25 -6
12 -26 -6
12 -27 -6
12 -28 -6
12 -29 -6
12 -30 -6
12 -31 -6
12 -22 -7
12 -23 -7
12 -24 -7
12 -25 -7
12 -26 -7
12 -27 -7
12 -28 -7
12 -29 -7
12 -30 -7
12 -31 -7
12 -22 -8
12 -23 -8
12 -24 -8
12 -25 -8
12 -26 -8
12 -27 -8
12 -28 -8
12 -29 -8
12 -30 -8
12 -23 -9
12 -24 -9
12 -25 -9
12 -26 -9
12 -27 -9
12 -28 -9
12 -29 -9
12 -24 -10
12 -25 -10
12 -26 -10
12 -27 -10
12 -28 -10
12 -26 -11
11 -25 1
11 -26 1
11 -27 1
11 -28 1
11 -29 1
11 -30 1
11 -24 0
11 -25 0
11 -26 0
11 -27 0
11 -28 0
11 -29 0
11 -30 0
11 -31 0
11 -24 -1
11 -25 -1
11 -26 -1
11 -27 -1
11 -28 -1
11 -29 -1
11 -30 -1
11 -31 -1
11 -32 -1
11 -24 -2
11 -25 -2
11 -26 -2
11 -27 -2
11 -28 -2
11 -29 -2
11 -30 -2
11 -31 -2
11 -32 -2
11 -24 -3
11 -25 -3
11 -26 -3
11 -27 -3
11 -28 -3
11 -29 -3
11 -30 -3
11 -31 -3
11 -32 -3
11 -24 -4
11 -25 -4
11 -26 -4
11 -27 -4
11 -28 -4
11 -29 -4
11 -30 -4
11 -31 -4
11 -23 -5
11 -24 -5
11 -25 -5
11 -26 -5
11 -27 -5
11 -28 -5
11 -29 -5
11 -30 -5
11 -31 -5
11 -23 -6
11 -24 -6
11 -25 -6
11 -26 -6
11 -27 -6
11 -28 -6
11 -29 -6
11 -30 -6
11 -31 -6
11 -23 -7
11 -24 -7
11 -25 -7
11 -26 -7
11 -27 -7
11 -28 -7
11 -29 -7
11 -30 -7
11 -31 -7
11 -23 -8
11 -24 -8
11 -25 -8
11 -26 -8
11 -27 -8
11 -28 -8
11 -29 -8
11 -30 -8
11 -23 -9
11 -24 -9
11 -25 -9
11 -26 -9
11 -27 -9
11 -28 -9
11 -29 -9
11 -24 -10
11 -25 -10
11 -26 -10
11 -27 -10
11 -28 -10
10 -28 0
10 -29 0
10 -30 0
10 -26 -1
10 -27 -1
10 -28 -1
10 -29 -1
10 -30 -1
10 -31 -1
10 -25 -2
10 -26 -2
10 -27 -2
10 -28 -2
10 -29 -2
10 -30 -2
10 -31 -2
10 -24 -3
10 -25 -3
10 -26 -3
10 -27 -3
10 -28 -3
10 -29 -3
10 -30 -3
10 -31 -3
10 -24 -4
10 -25 -4
10 -26 -4
10 -27 -4
10 -28 -4
10 -29 -4
10 -30 -4
10 -31 -4
10 -24 -5
10 -25 -5
10 -26 -5
10 -27 -5
10 -28 -5
10 -29 -5
10 -30 -5
10 -31 -5
10 -23 -6
10 -24 -6
10 -25 -6
10 -26 -6
10 -27 -6
10 -28 -6
10 -29 -6
10 -30 -6
10 -31 -6
10 -23 -7
10 -24 -7
10 -25 -7
10 -26 -7
10 -27 -7
10 -28 -7
10 -29 -7
10 -30 -7
10 -23 -8
10 -24 -8
10 -25 -8
10 -26 -8
10 -27 -8
10 -28 -8
10 -29 -8
10 -24 -9
10 -25 -9
10 -26 -9
10 -27 -9
10 -28 -9
10 -25 -10
10 -26 -10
10 -27 -10
9 -26 -2
9 -27 -2
9 -28 -2
9 -29 -2
9 -25 -3
9 -26 -3
9 -27 -3
9 -28 -3
9 -29 -3
9 -25 -4
9 -26 -4
9 -27 -4
9 -28 -4
9 -29 -4
9 -30 -4
9 -25 -5
9 -26 -5
9 -27 -5
9 -28 -5
9 -29 -5
9 -30 -5
9 -24 -6
9 -25 -6
9 -26 -6
9 -27 -6
9 -28 -6
9 -29 -6
9 -30 -6
9 -24 -7
9 -25 -7
9 -26 -7
9 -27 -7
9 -28 -7
9 -29 -7
9 -24 -8
9 -25 -8
9 -26 -8
9 -27 -8
9 -28 -8
9 -25 -9
9 -26 -9
9 -27 -9
8 -27 -4
8 -28 -5
8 -26 -7
-8 -28 -1
-8 -29 -2
-8 -27 -4
-8 -26 -6
-8 -28 -6
-9 -27 1
-9 -28 1
-9 -29 1
-9 -26 0
-9 -27 0
-9 -28 0
-9 -29 0
-9 -30 0
-9 -26 -1
-9 -27 -1
-9 -28 -1
-9 -29 -1
-9 -30 -1
-9 -31 -1
-9 -26 -2
-9 -27 -2
-9 -28 -2
-9 -29 -2
-9 -30 -2
-9 -31 -2
-9 -25 -3
-9 -26 -3
-9 -27 -3
-9 -28 -3
-9 -29 -3
-9 -30 -3
-9 -31 -3
-9 -25 -4
-9 -26 -4
-9 -27 -4
-9 -28 -4
-9 -29 -4
-9 -30 -4
-9 -24 -5
-9 -25 -5
-9 -26 -5
-9 -27 -5
-9 -28 -5
-9 -29 -5
-9 -30 -5
-9 -24 -6
-9 -25 -6
-9 -26 -6
-9 -27 -6
-9 -28 -6
-9 -29 -6
-9 -30 -6
-9 -24 -7
-9 -25 -7
-9 -26 -7
-9 -27 -7
-9 -28 -7
-9 -29 -7
-9 -30 -7
-9 -25 -8
-9 -26 -8
-9 -27 -8
-9 -28 -8
-9 -29 -8
-10 -27 2
-10 -28 2
-10 -29 2
-10 -26 1
-10 -27 1
-10 -28 1
-10 -29 1
-10 -30 1
-10 -25 0
-10 -26 0
-10 -27 0
-10 -28 0
-10 -29 0
-10 -30 0
-10 -31 0
-10 -25 -1
-10 -26 -1
-10 -27 -1
-10 -28 -1
-10 -29 -1
-10 -30 -1
-10 -31 -1
-10 -32 -1
-10 -25 -2
-10 -26 -2
-10 -27 -2
-10 -28 -2
-10 -29 -2
-10 -30 -2
-10 -31 -2
-10 -32 -2
-10 -24 -3
-10 -25 -3
-10 -26 -3
-10 -27 -3
-10 -28 -3
-10 -29 -3
-10 -30 -3
-10 -31 -3
-10 -32 -3
-10 -24 -4
-10 -25 -4
-10 -26 -4
-10 -27 -4
-10 -28 -4
-10 -29 -4
-10 -30 -4
-10 -31 -4
-10 -23 -5
-10 -24 -5
-10 -25 -5
-10 -26 -5
-10 -27 -5
-10 -28 -5
-10 -29 -5
-10 -30 -5
-10 -31 -5
-10 -23 -6
-10 -24 -6
-10 -25 -6
-10 -26 -6
-10 -27 -6
-10 -28 -6
-10 -29 -6
-10 -30 -6
-10 -31 -6
-10 -23 -7
-10 -24 -7
-10 -25 -7
-10 -26 -7
-10 -27 -7
-10 -28 -7
-10 -29 -7
-10 -30 -7
-10 -31 -7
-10 -24 -8
-10 -25 -8
-10 -26 -8
-10 -27 -8
-10 -28 -8
-10 -29 -8
-10 -30 -8
-10 -25 -9
-10 -26 -9
-10 -27 -9
-10 -28 -9
-10 -29 -9
-11 -26 2
-11 -27 2
-11 -28 2
-11 -29 2
-11 -30 2
-11 -25 1
-11 -26 1
-11 -27 1
-11 -28 1
-11 -29 1
-11 -30 1
-11 -31 1
-11 -25 0
-11 -26 0
-11 -27 0
-11 -28 0
-11 -29 0
-11 -30 0
-11 -31 0
-11 -32 0
-11 -25 -1
-11 -26 -1
-11 -27 -1
-11 -28 -1
-11 -29 -1
-11 -30 -1
-11 -31 -1
-11 -32 -1
-11 -24 -2
-11 -25 -2
-11 -26 -2
-11 -27 -2
-11 -28 -2
-11 -29 -2
-11 -30 -2
-11 -31 -2
-11 -32 -2
-11 -24 -3
-11 -25 -3
-11 -26 -3
-11 -27 -3
-11 -28 -3
-11 -29 -3
-11 -30 -3
-11 -31 -3
-11 -32 -3
-11 -23 -4
-11 -24 -4
-11 -25 -4
-11 -26 -4
-11 -27 -4
-11 -28 -4
-11 -29 -4
-11 -30 -4
-11 -31 -4
-11 -32 -4
-11 -23 -5
-11 -24 -5
-11 -25 -5
-11 -26 -5
-11 -27 -5
-11 -28 -5
-11 -29 -5
-11 -30 -5
-11 -31 -5
-11 -32 -5
-11 -23 -6
-11 -24 -6
-11 -25 -6
-11 -26 -6
-11 -27 -6
-11 -28 -6
-11 -29 -6
-11 -30 -6
-11 -31 -6
-11 -32 -6
-11 -23 -7
-11 -24 -7
-11 -25 -7
-11 -26 -7
-11 -27 -7
-11 -28 -7
-11 -29 -7
-11 -30 -7
-11 -31 -7
-11 -23 -8
-11 -24 -8
-11 -25 -8
-11 -26 -8
-11 -27 -8
-11 -28 -8
-11 -29 -8
-11 -30 -8
-11 -31 -8
-11 -24 -9
-11 -25 -9
-11 -26 -9
-11 -27 -9
-11 -28 -9
-11 -29 -9
-11 -30 -9
-11 -25 -10
-11 -26 -10
-11 -27 -10
-12 -28 3
-12 -26 2
-12 -27 2
-12 -28 2
-12 -29 2
-12 -30 2
-12 -25 1
-12 -26 1
-12 -27 1
-12 -28 1
-12 -29 1
-12 -30 1
-12 -31 1
-12 -25 0
-12 -26 0
-12 -27 0
-12 -28 0
-12 -29 0
-12 -30 0
-12 -31 0
-12 -32 0
-12 -24 -1
-12 -25 -1
-12 -26 -1
-12 -27 -1
-12 -28 -1
-12 -29 -1
-12 -30 -1
-12 -31 -1
-12 -32 -1
-12 -24 -2
-12 -25 -2
-12 -26 -2
-12 -27 -2
-12 -28 -2
-12 -29 -2
-12 -30 -2
-12 -31 -2
-12 -32 -2
-12 -33 -2
-12 -24 -3
-12 -25 -3
-12 -26 -3
-12 -27 -3
-12 -28 -3
-12 -29 -3
-12 -30 -3
-12 -31 -3
-12 -32 -3
-12 -23 -4
-12 -24 -4
-12 -25 -4
-12 -26 -4
-12 -27 -4
-12 -28 -4
-12 -29 -4
-12 -30 -4
-12 -31 -4
-12 -32 -4
-12 -23 -5
-12 -24 -5
-12 -25 -5
-12 -26 -5
-12 -27 -5
-12 -28 -5
-12 -29 -5
-12 -30 -5
-12 -31 -5
-12 -32 -5
-12 -22 -6
-12 -23 -6
-12 -24 -6
-12 -25 -6
-12 -26 -6
-12 -27 -6
-12 -28 -6
-12 -29 -6
-12 -30 -6
-12 -31 -6
-12 -32 -6
-12 -22 -7
-12 -23 -7
-12 -24 -7
-12 -25 -7
-12 -26 -7
-12 -27 -7
-12 -28 -7
-12 -29 -7
-12 -30 -7
-12 -31 -7
-12 -32 -7
-12 -22 -8
-12 -23 -8
-12 -24 -8
-12 -25 -8
-12 -26 -8
-12 -27 -8
-12 -28 -8
-12 -29 -8
-12 -30 -8
-12 -31 -8
-12 -23 -9
-12 -24 -9
-12 -25 -9
-12 -26 -9
-12 -27 -9
-12 -28 -9
-12 -29 -9
-12 -30 -9
-12 -24 -10
-12 -25 -10
-12 -26 -10
-12 -27 -10
-12 -28 -10
-13 -26 2
-13 -27 2
-13 -28 2
-13 -29 2
-13 -30 2
-13 -25 1
-13 -26 1
-13 -27 1
-13 -28 1
-13 -29 1
-13 -30 1
-13 -31 1
-13 -25 0
-13 -26 0
-13 -27 0
-13 -28 0
-13 -29 0
-13 -30 0
-13 -31 0
-13 -32 0
-13 -25 -1
-13 -26 -1
-13 -27 -1
-13 -28 -1
-13 -29 -1
-13 -30 -1
-13 -31 -1
-13 -32 -1
-13 -24 -2
-13 -25 -2
-13 -26 -2
-13 -27 -2
-13 -28 -2
-13 -29 -2
-13 -30 -2
-13 -31 -2
-13 -32 -2
-13 -24 -3
-13 -25 -3
-13 -26 -3
-13 -27 -3
-13 -28 -3
-13 -29 -3
-13 -30 -3
-13 -31 -3
-13 -32 -3
-13 -23 -4
-13 -24 -4
-13 -25 -4
-13 -26 -4
-13 -27 -4
-13 -28 -4
-13 -29 -4
-13 -30 -4
-13 -31 -4
-13 -32 -4
-13 -22 -5
-13 -23 -5
-13 -24 -5
-13 -25 -5
-13 -26 -5
-13 -27 -5
-13 -28 -5
-13 -29 -5
-13 -30 -5
-13 -31 -5
-13 -32 -5
-13 -33 -5
-13 -22 -6
-13 -23 -6
-13 -24 -6
-13 -25 -6
-13 -26 -6
-13 -27 -6
-13 -28 -6
-13 -29 -6
-13 -30 -6
-13 -31 -6
-13 -32 -6
-13 -22 -7
-13 -23 -7
-13 -24 -7
-13 -25 -7
-13 -26 -7
-13 -27 -7
-13 -28 -7
-13 -29 -7
-13 -30 -7
-13 -31 -7
-13 -32 -7
-13 -22 -8
-13 -23 -8
-13 -24 -8
-13 -25 -8
-13 -26 -8
-13 -27 -8
-13 -28 -8
-13 -29 -8
-13 -30 -8
-13 -31 -8
-13 -22 -9
-13 -23 -9
-13 -24 -9
-13 -25 -9
-13 -26 -9
-13 -27 -9
-13 -28 -9
-13 -29 -9
-13 -30 -9
-13 -23 -10
-13 -24 -10
-13 -25 -10
-13 -26 -10
-13 -27 -10
-13 -28 -10
-13 -26 -11
-14 -27 2
-14 -28 2
-14 -29 2
-14 -26 1
-14 -27 1
-14 -28 1
-14 -29 1
-14 -30 1
-14 -25 0
-14 -26 0
-14 -27 0
-14 -28 0
-14 -29 0
-14 -30 0
-14 -31 0
-14 -25 -1
-14 -26 -1
-14 -27 -1
-14 -28 -1
-14 -29 -1
-14 -30 -1
-14 -31 -1
-14 -32 -1
-14 -25 -2
-14 -26 -2
-14 -27 -2
-14 -28 -2
-14 -29 -2
-14 -30 -2
-14 -31 -2
-14 -32 -2
-14 -24 -3
-14 -25 -3
-14 -26 -3
-14 -27 -3
-14 -28 -3
-14 -29 -3
-14 -30 -3
-14 -31 -3
-14 -32 -3
-14 -23 -4
-14 -24 -4
-14 -25 -4
-14 -26 -4
-14 -27 -4
-14 -28 -4
-14 -29 -4
-14 -30 -4
-14 -31 -4
-14 -32 -4
-14 -22 -5
-14 -23 -5
-14 -24 -5
-14 -25 -5
-14 -26 -5
-14 -27 -5
-14 -28 -5
-14 -29 -5
-14 -30 -5
-14 -31 -5
-14 -32 -5
-14 -22 -6
-14 -23 -6
-14 -24 -6
-14 -25 -6
-14 -26 -6
-14 -27 -6
-14 -28 -6
-14 -29 -6
-14 -30 -6
-14 -31 -6
-14 -32 -6
-14 -21 -7
-14 -22 -7
-14 -23 -7
-14 -24 -7
-14 -25 -7
-14 -26 -7
-14 -27 -7
-14 -28 -7
-14 -29 -7
-14 -30 -7
-14 -31 -7
-14 -32 -7
-14 -22 -8
-14 -23 -8
-14 -24 -8
-14 -25 -8
-14 -26 -8
-14 -27 -8
-14 -28 -8
-14 -29 -8
-14 -30 -8
-14 -31 -8
-14 -22 -9
-14 -23 -9
-14 -24 -9
-14 -25 -9
-14 -26 -9
-14 -27 -9
-14 -28 -9
-14 -29 -9
-14 -23 -10
-14 -24 -10
-14 -25 -10
-14 -26 -10
-14 -27 -10
-14 -28 -10
-14 -25 -11
-15 -27 1
-15 -28 1
-15 -29 1
-15 -26 0
-15 -27 0
-15 -28 0
-15 -29 0
-15 -30 0
-15 -26 -1
-15 -27 -1
-15 -28 -1
-15 -29 -1
-15 -30 -1
-15 -31 -1
-15 -26 -2
-15 -27 -2
-15 -28 -2
-15 -29 -2
-15 -30 -2
-15 -31 -2
-15 -24 -3
-15 -25 -3
-15 -26 -3
-15 -27 -3
-15 -28 -3
-15 -29 -3
-15 -30 -3
-15 -31 -3
-15 -23 -4
-15 -24 -4
-15 -25 -4
-15 -26 -4
-15 -27 -4
-15 -28 -4
-15 -29 -4
-15 -30 -4
-15 -31 -4
-15 -32 -4
-15 -22 -5
-15 -23 -5
-15 -24 -5
-15 -25 -5
-15 -26 -5
-15 -27 -5
-15 -28 -5
-15 -29 -5
-15 -30 -5
-15 -31 -5
-15 -32 -5
-15 -22 -6
-15 -23 -6
-15 -24 -6
-15 -25 -6
-15 -26 -6
-15 -27 -6
-15 -28 -6
-15 -29 -6
-15 -30 -6
-15 -31 -6
-15 -32 -6
-15 -22 -7
-15 -23 -7
-15 -24 -7
-15 -25 -7
-15 -26 -7
-15 -27 -7
-15 -28 -7
-15 -29 -7
-15 -30 -7
-15 -31 -7
-15 -22 -8
-15 -23 -8
-15 -24 -8
-15 -25 -8
-15 -26 -8
-15 -27 -8
-15 -28 -8
-15 -29 -8
-15 -30 -8
-15 -22 -9
-15 -23 -9
-15 -24 -9
-15 -25 -9
-15 -26 -9
-15 -27 -9
-15 -28 -9
-15 -23 -10
-15 -24 -10
-15 -25 -10
-15 -26 -10
-15 -27 -10
-16 -28 -1
-16 -29 -2
-16 -24 -3
-16 -25 -3
-16 -26 -3
-16 -27 -3
-16 -28 -3
-16 -29 -3
-16 -30 -3
-16 -23 -4
-16 -24 -4
-16 -25 -4
-16 -26 -4
-16 -27 -4
-16 -28 -4
-16 -29 -4
-16 -30 -4
-16 -31 -4
-16 -23 -5
-16 -24 -5
-16 -25 -5
-16 -26 -5
-16 -27 -5
-16 -28 -5
-16 -29 -5
-16 -30 -5
-16 -31 -5
-16 -22 -6
-16 -23 -6
-16 -24 -6
-16 -25 -6
-16 -26 -6
-16 -27 -6
-16 -28 -6
-16 -29 -6
-16 -30 -6
-16 -31 -6
-16 -22 -7
-16 -23 -7
-16 -24 -7
-16 -25 -7
-16 -26 -7
-16 -27 -7
-16 -28 -7
-16 -29 -7
-16 -30 -7
-16 -22 -8
-16 -23 -8
-16 -24 -8
-16 -25 -8
-16 -26 -8
-16 -27 -8
-16 -28 -8
-16 -29 -8
-16 -23 -9
-16 -24 -9
-16 -25 -9
-16 -26 -9
-16 -27 -9
-16 -28 -9
-16 -24 -10
-16 -25 -10
-16 -26 -10
-17 -25 -3
-17 -26 -3
-17 -27 -3
-17 -24 -4
-17 -25 -4
-17 -26 -4
-17 -27 -4
-17 -28 -4
-17 -23 -5
-17 -24 -5
-17 -25 -5
-17 -26 -5
-17 -27 -5
-17 -28 -5
-17 -29 -5
-17 -23 -6
-17 -24 -6
-17 -25 -6
-17 -26 -6
-17 -27 -6
-17 -28 -6
-17 -29 -6
-17 -23 -7
-17 -24 -7
-17 -25 -7
-17 -26 -7
-17 -27 -7
-17 -28 -7
-17 -29 -7
-17 -23 -8
-17 -24 -8
-17 -25 -8
-17 -26 -8
-17 -27 -8
-17 -28 -8
-17 -24 -9
-17 -25 -9
-17 -26 -9
-17 -27 -9
-18 -25 -4
-18 -26 -4
-18 -27 -4
-18 -24 -5
-18 -25 -5
-18 -26 -5
-18 -27 -5
-18 -28 -5
-18 -24 -6
-18 -25 -6
-18 -26 -6
-18 -27 -6
-18 -28 -6
-18 -24 -7
-18 -25 -7
-18 -26 -7
-18 -27 -7
-18 -28 -7
-18 -25 -8
-18 -26 -8
-18 -27 -8
-19 -26 -6

NameOfVOI:  Group_SOCs_CNs_overlap
ColorOfVOI: 0 170 255

NrOfVoxels: 43
17 -36 -39
16 -36 -38
16 -37 -38
16 -36 -39
15 -37 -38
15 -36 -39
14 -38 -38
14 -39 -38
13 -40 -39
12 -40 -38
12 -41 -38
12 -40 -39
12 -41 -39
11 -40 -38
11 -40 -39
11 -41 -39
10 -40 -39
-9 -40 -38
-9 -41 -38
-9 -40 -39
-9 -41 -39
-9 -40 -40
-10 -40 -38
-10 -40 -39
-10 -41 -39
-11 -38 -38
-11 -39 -39
-11 -40 -39
-12 -37 -38
-13 -35 -38
-13 -36 -38
-13 -37 -38
-13 -35 -39
-13 -36 -39
-14 -36 -37
-14 -35 -38
-14 -36 -38
-14 -35 -39
-14 -36 -39
-14 -35 -40
-15 -35 -38
-15 -36 -38
-15 -35 -39

NameOfVOI:  Group_SOCs_CNs_union
ColorOfVOI: 255 0 0

NrOfVoxels: 2886
21 -38 -38
21 -34 -40
21 -36 -40
21 -39 -40
20 -34 -36
20 -37 -36
20 -38 -36
20 -39 -36
20 -35 -37
20 -36 -37
20 -37 -37
20 -38 -37
20 -39 -37
20 -40 -37
20 -33 -38
20 -34 -38
20 -35 -38
20 -36 -38
20 -37 -38
20 -38 -38
20 -39 -38
20 -40 -38
20 -32 -39
20 -33 -39
20 -34 -39
20 -35 -39
20 -36 -39
20 -37 -39
20 -38 -39
20 -39 -39
20 -40 -39
20 -41 -39
20 -32 -40
20 -33 -40
20 -34 -40
20 -35 -40
20 -36 -40
20 -37 -40
20 -38 -40
20 -39 -40
20 -40 -40
20 -41 -40
20 -32 -41
20 -33 -41
20 -34 -41
20 -35 -41
20 -36 -41
20 -37 -41
20 -38 -41
20 -39 -41
20 -40 -41
20 -41 -41
20 -33 -42
20 -34 -42
20 -35 -42
20 -36 -42
20 -37 -42
20 -38 -42
20 -39 -42
20 -40 -42
19 -33 -34
19 -34 -34
19 -35 -34
19 -32 -35
19 -33 -35
19 -34 -35
19 -35 -35
19 -36 -35
19 -37 -35
19 -38 -35
19 -39 -35
19 -32 -36
19 -33 -36
19 -34 -36
19 -35 -36
19 -36 -36
19 -37 -36
19 -38 -36
19 -39 -36
19 -40 -36
19 -32 -37
19 -33 -37
19 -34 -37
19 -35 -37
19 -36 -37
19 -37 -37
19 -38 -37
19 -39 -37
19 -40 -37
19 -41 -37
19 -32 -38
19 -33 -38
19 -34 -38
19 -35 -38
19 -36 -38
19 -37 -38
19 -38 -38
19 -39 -38
19 -40 -38
19 -41 -38
19 -31 -39
19 -32 -39
19 -33 -39
19 -34 -39
19 -35 -39
19 -36 -39
19 -37 -39
19 -38 -39
19 -39 -39
19 -40 -39
19 -41 -39
19 -42 -39
19 -31 -40
19 -32 -40
19 -33 -40
19 -34 -40
19 -35 -40
19 -36 -40
19 -37 -40
19 -38 -40
19 -39 -40
19 -40 -40
19 -41 -40
19 -42 -40
19 -31 -41
19 -32 -41
19 -33 -41
19 -34 -41
19 -35 -41
19 -36 -41
19 -37 -41
19 -38 -41
19 -39 -41
19 -40 -41
19 -41 -41
19 -42 -41
19 -32 -42
19 -33 -42
19 -34 -42
19 -35 -42
19 -36 -42
19 -37 -42
19 -38 -42
19 -39 -42
19 -40 -42
19 -41 -42
19 -33 -43
19 -34 -43
19 -35 -43
19 -36 -43
19 -37 -43
19 -38 -43
19 -39 -43
19 -40 -43
18 -33 -33
18 -34 -33
18 -35 -33
18 -32 -34
18 -33 -34
18 -34 -34
18 -35 -34
18 -36 -34
18 -31 -35
18 -32 -35
18 -33 -35
18 -34 -35
18 -35 -35
18 -36 -35
18 -37 -35
18 -38 -35
18 -39 -35
18 -40 -35
18 -31 -36
18 -32 -36
18 -33 -36
18 -34 -36
18 -35 -36
18 -36 -36
18 -37 -36
18 -38 -36
18 -39 -36
18 -40 -36
18 -41 -36
18 -31 -37
18 -32 -37
18 -33 -37
18 -34 -37
18 -35 -37
18 -36 -37
18 -37 -37
18 -38 -37
18 -39 -37
18 -40 -37
18 -41 -37
18 -31 -38
18 -32 -38
18 -33 -38
18 -34 -38
18 -35 -38
18 -36 -38
18 -37 -38
18 -38 -38
18 -39 -38
18 -40 -38
18 -41 -38
18 -42 -38
18 -31 -39
18 -32 -39
18 -33 -39
18 -34 -39
18 -35 -39
18 -36 -39
18 -37 -39
18 -38 -39
18 -39 -39
18 -40 -39
18 -41 -39
18 -42 -39
18 -31 -40
18 -32 -40
18 -33 -40
18 -34 -40
18 -35 -40
18 -36 -40
18 -37 -40
18 -38 -40
18 -39 -40
18 -40 -40
18 -41 -40
18 -42 -40
18 -31 -41
18 -32 -41
18 -33 -41
18 -34 -41
18 -35 -41
18 -36 -41
18 -37 -41
18 -38 -41
18 -39 -41
18 -40 -41
18 -41 -41
18 -42 -41
18 -31 -42
18 -32 -42
18 -33 -42
18 -34 -42
18 -35 -42
18 -36 -42
18 -37 -42
18 -38 -42
18 -39 -42
18 -40 -42
18 -41 -42
18 -42 -42
18 -32 -43
18 -33 -43
18 -34 -43
18 -35 -43
18 -36 -43
18 -37 -43
18 -38 -43
18 -39 -43
18 -40 -43
18 -41 -43
17 -32 -33
17 -33 -33
17 -34 -33
17 -35 -33
17 -36 -33
17 -31 -34
17 -32 -34
17 -33 -34
17 -34 -34
17 -35 -34
17 -36 -34
17 -37 -34
17 -38 -34
17 -31 -35
17 -32 -35
17 -33 -35
17 -34 -35
17 -35 -35
17 -36 -35
17 -37 -35
17 -38 -35
17 -39 -35
17 -40 -35
17 -31 -36
17 -32 -36
17 -33 -36
17 -34 -36
17 -35 -36
17 -36 -36
17 -37 -36
17 -38 -36
17 -39 -36
17 -40 -36
17 -41 -36
17 -31 -37
17 -32 -37
17 -33 -37
17 -34 -37
17 -35 -37
17 -36 -37
17 -37 -37
17 -38 -37
17 -39 -37
17 -40 -37
17 -41 -37
17 -31 -38
17 -32 -38
17 -33 -38
17 -34 -38
17 -35 -38
17 -36 -38
17 -37 -38
17 -38 -38
17 -39 -38
17 -40 -38
17 -41 -38
17 -42 -38
17 -31 -39
17 -32 -39
17 -33 -39
17 -34 -39
17 -35 -39
17 -36 -39
17 -37 -39
17 -38 -39
17 -39 -39
17 -40 -39
17 -41 -39
17 -42 -39
17 -30 -40
17 -31 -40
17 -32 -40
17 -33 -40
17 -34 -40
17 -35 -40
17 -36 -40
17 -37 -40
17 -38 -40
17 -39 -40
17 -40 -40
17 -41 -40
17 -42 -40
17 -43 -40
17 -31 -41
17 -32 -41
17 -33 -41
17 -34 -41
17 -35 -41
17 -36 -41
17 -37 -41
17 -38 -41
17 -39 -41
17 -40 -41
17 -41 -41
17 -42 -41
17 -31 -42
17 -32 -42
17 -33 -42
17 -34 -42
17 -35 -42
17 -36 -42
17 -37 -42
17 -38 -42
17 -39 -42
17 -40 -42
17 -41 -42
17 -42 -42
17 -32 -43
17 -33 -43
17 -34 -43
17 -35 -43
17 -36 -43
17 -37 -43
17 -38 -43
17 -39 -43
17 -40 -43
17 -41 -43
17 -34 -44
17 -36 -44
17 -39 -44
16 -34 -32
16 -32 -33
16 -33 -33
16 -34 -33
16 -35 -33
16 -36 -33
16 -31 -34
16 -32 -34
16 -33 -34
16 -34 -34
16 -35 -34
16 -36 -34
16 -37 -34
16 -31 -35
16 -32 -35
16 -33 -35
16 -34 -35
16 -35 -35
16 -36 -35
16 -37 -35
16 -38 -35
16 -39 -35
16 -40 -35
16 -30 -36
16 -31 -36
16 -32 -36
16 -33 -36
16 -34 -36
16 -35 -36
16 -36 -36
16 -37 -36
16 -38 -36
16 -39 -36
16 -40 -36
16 -41 -36
16 -42 -36
16 -31 -37
16 -32 -37
16 -33 -37
16 -34 -37
16 -35 -37
16 -36 -37
16 -37 -37
16 -38 -37
16 -39 -37
16 -40 -37
16 -41 -37
16 -42 -37
16 -43 -37
16 -31 -38
16 -32 -38
16 -33 -38
16 -34 -38
16 -35 -38
16 -36 -38
16 -37 -38
16 -38 -38
16 -39 -38
16 -40 -38
16 -41 -38
16 -42 -38
16 -43 -38
16 -31 -39
16 -32 -39
16 -33 -39
16 -34 -39
16 -35 -39
16 -36 -39
16 -37 -39
16 -38 -39
16 -39 -39
16 -40 -39
16 -41 -39
16 -42 -39
16 -43 -39
16 -31 -40
16 -32 -40
16 -33 -40
16 -34 -40
16 -35 -40
16 -36 -40
16 -37 -40
16 -38 -40
16 -39 -40
16 -40 -40
16 -41 -40
16 -42 -40
16 -43 -40
16 -31 -41
16 -32 -41
16 -33 -41
16 -34 -41
16 -35 -41
16 -36 -41
16 -37 -41
16 -38 -41
16 -39 -41
16 -40 -41
16 -41 -41
16 -42 -41
16 -31 -42
16 -32 -42
16 -33 -42
16 -34 -42
16 -35 -42
16 -36 -42
16 -37 -42
16 -38 -42
16 -39 -42
16 -40 -42
16 -41 -42
16 -42 -42
16 -32 -43
16 -33 -43
16 -34 -43
16 -35 -43
16 -36 -43
16 -37 -43
16 -38 -43
16 -39 -43
16 -40 -43
16 -41 -43
15 -32 -33
15 -33 -33
15 -34 -33
15 -35 -33
15 -36 -33
15 -31 -34
15 -32 -34
15 -33 -34
15 -34 -34
15 -35 -34
15 -36 -34
15 -37 -34
15 -31 -35
15 -32 -35
15 -33 -35
15 -34 -35
15 -35 -35
15 -36 -35
15 -37 -35
15 -38 -35
15 -39 -35
15 -40 -35
15 -41 -35
15 -42 -35
15 -31 -36
15 -32 -36
15 -33 -36
15 -34 -36
15 -35 -36
15 -36 -36
15 -37 -36
15 -38 -36
15 -39 -36
15 -40 -36
15 -41 -36
15 -42 -36
15 -43 -36
15 -31 -37
15 -32 -37
15 -33 -37
15 -34 -37
15 -35 -37
15 -36 -37
15 -37 -37
15 -38 -37
15 -39 -37
15 -40 -37
15 -41 -37
15 -42 -37
15 -43 -37
15 -44 -37
15 -31 -38
15 -32 -38
15 -33 -38
15 -34 -38
15 -35 -38
15 -36 -38
15 -37 -38
15 -38 -38
15 -39 -38
15 -40 -38
15 -41 -38
15 -42 -38
15 -43 -38
15 -44 -38
15 -31 -39
15 -32 -39
15 -33 -39
15 -34 -39
15 -35 -39
15 -36 -39
15 -37 -39
15 -38 -39
15 -39 -39
15 -40 -39
15 -41 -39
15 -42 -39
15 -43 -39
15 -44 -39
15 -45 -39
15 -31 -40
15 -32 -40
15 -33 -40
15 -34 -40
15 -35 -40
15 -36 -40
15 -37 -40
15 -38 -40
15 -39 -40
15 -40 -40
15 -41 -40
15 -42 -40
15 -43 -40
15 -44 -40
15 -45 -40
15 -31 -41
15 -32 -41
15 -33 -41
15 -34 -41
15 -35 -41
15 -36 -41
15 -37 -41
15 -38 -41
15 -39 -41
15 -40 -41
15 -41 -41
15 -42 -41
15 -43 -41
15 -44 -41
15 -45 -41
15 -32 -42
15 -33 -42
15 -34 -42
15 -35 -42
15 -36 -42
15 -37 -42
15 -38 -42
15 -39 -42
15 -40 -42
15 -41 -42
15 -42 -42
15 -43 -42
15 -44 -42
15 -33 -43
15 -34 -43
15 -35 -43
15 -36 -43
15 -37 -43
15 -38 -43
15 -39 -43
15 -40 -43
15 -41 -43
15 -38 -44
14 -33 -33
14 -34 -33
14 -35 -33
14 -32 -34
14 -33 -34
14 -34 -34
14 -35 -34
14 -36 -34
14 -38 -34
14 -39 -34
14 -40 -34
14 -31 -35
14 -32 -35
14 -33 -35
14 -34 -35
14 -35 -35
14 -36 -35
14 -37 -35
14 -38 -35
14 -39 -35
14 -40 -35
14 -41 -35
14 -42 -35
14 -43 -35
14 -31 -36
14 -32 -36
14 -33 -36
14 -34 -36
14 -35 -36
14 -36 -36
14 -37 -36
14 -38 -36
14 -39 -36
14 -40 -36
14 -41 -36
14 -42 -36
14 -43 -36
14 -44 -36
14 -31 -37
14 -32 -37
14 -33 -37
14 -34 -37
14 -35 -37
14 -36 -37
14 -37 -37
14 -38 -37
14 -39 -37
14 -40 -37
14 -41 -37
14 -42 -37
14 -43 -37
14 -44 -37
14 -32 -38
14 -33 -38
14 -34 -38
14 -35 -38
14 -36 -38
14 -37 -38
14 -38 -38
14 -39 -38
14 -40 -38
14 -41 -38
14 -42 -38
14 -43 -38
14 -44 -38
14 -45 -38
14 -32 -39
14 -33 -39
14 -34 -39
14 -35 -39
14 -36 -39
14 -37 -39
14 -38 -39
14 -39 -39
14 -40 -39
14 -41 -39
14 -42 -39
14 -43 -39
14 -44 -39
14 -45 -39
14 -46 -39
14 -32 -40
14 -33 -40
14 -34 -40
14 -35 -40
14 -36 -40
14 -37 -40
14 -38 -40
14 -39 -40
14 -40 -40
14 -41 -40
14 -42 -40
14 -43 -40
14 -44 -40
14 -45 -40
14 -46 -40
14 -32 -41
14 -33 -41
14 -34 -41
14 -35 -41
14 -36 -41
14 -37 -41
14 -38 -41
14 -39 -41
14 -40 -41
14 -41 -41
14 -42 -41
14 -43 -41
14 -44 -41
14 -45 -41
14 -46 -41
14 -33 -42
14 -34 -42
14 -35 -42
14 -36 -42
14 -37 -42
14 -38 -42
14 -39 -42
14 -40 -42
14 -41 -42
14 -42 -42
14 -43 -42
14 -44 -42
14 -45 -42
14 -36 -43
14 -37 -43
14 -38 -43
14 -39 -43
14 -40 -43
14 -41 -43
14 -42 -43
14 -43 -43
14 -44 -43
13 -38 -33
13 -39 -33
13 -40 -33
13 -33 -34
13 -34 -34
13 -35 -34
13 -37 -34
13 -38 -34
13 -39 -34
13 -40 -34
13 -41 -34
13 -32 -35
13 -33 -35
13 -34 -35
13 -35 -35
13 -36 -35
13 -37 -35
13 -38 -35
13 -39 -35
13 -40 -35
13 -41 -35
13 -42 -35
13 -43 -35
13 -32 -36
13 -33 -36
13 -34 -36
13 -35 -36
13 -36 -36
13 -37 -36
13 -38 -36
13 -39 -36
13 -40 -36
13 -41 -36
13 -42 -36
13 -43 -36
13 -44 -36
13 -32 -37
13 -33 -37
13 -34 -37
13 -35 -37
13 -36 -37
13 -37 -37
13 -38 -37
13 -39 -37
13 -40 -37
13 -41 -37
13 -42 -37
13 -43 -37
13 -44 -37
13 -45 -37
13 -33 -38
13 -34 -38
13 -35 -38
13 -36 -38
13 -37 -38
13 -38 -38
13 -39 -38
13 -40 -38
13 -41 -38
13 -42 -38
13 -43 -38
13 -44 -38
13 -45 -38
13 -46 -38
13 -32 -39
13 -33 -39
13 -34 -39
13 -35 -39
13 -36 -39
13 -37 -39
13 -38 -39
13 -39 -39
13 -40 -39
13 -41 -39
13 -42 -39
13 -43 -39
13 -44 -39
13 -45 -39
13 -46 -39
13 -33 -40
13 -34 -40
13 -35 -40
13 -36 -40
13 -37 -40
13 -38 -40
13 -39 -40
13 -40 -40
13 -41 -40
13 -42 -40
13 -43 -40
13 -44 -40
13 -45 -40
13 -46 -40
13 -33 -41
13 -34 -41
13 -35 -41
13 -36 -41
13 -37 -41
13 -38 -41
13 -39 -41
13 -40 -41
13 -41 -41
13 -42 -41
13 -43 -41
13 -44 -41
13 -45 -41
13 -46 -41
13 -34 -42
13 -35 -42
13 -36 -42
13 -37 -42
13 -38 -42
13 -39 -42
13 -40 -42
13 -41 -42
13 -42 -42
13 -43 -42
13 -44 -42
13 -45 -42
13 -46 -42
13 -36 -43
13 -37 -43
13 -38 -43
13 -39 -43
13 -40 -43
13 -41 -43
13 -42 -43
13 -43 -43
13 -44 -43
13 -45 -43
13 -38 -44
13 -40 -44
12 -37 -33
12 -38 -33
12 -39 -33
12 -40 -33
12 -41 -33
12 -36 -34
12 -37 -34
12 -38 -34
12 -39 -34
12 -40 -34
12 -41 -34
12 -42 -34
12 -36 -35
12 -37 -35
12 -38 -35
12 -39 -35
12 -40 -35
12 -41 -35
12 -42 -35
12 -43 -35
12 -34 -36
12 -35 -36
12 -36 -36
12 -37 -36
12 -38 -36
12 -39 -36
12 -40 -36
12 -41 -36
12 -42 -36
12 -43 -36
12 -44 -36
12 -33 -37
12 -34 -37
12 -35 -37
12 -36 -37
12 -37 -37
12 -38 -37
12 -39 -37
12 -40 -37
12 -41 -37
12 -42 -37
12 -43 -37
12 -44 -37
12 -45 -37
12 -33 -38
12 -34 -38
12 -35 -38
12 -36 -38
12 -37 -38
12 -38 -38
12 -39 -38
12 -40 -38
12 -41 -38
12 -42 -38
12 -43 -38
12 -44 -38
12 -45 -38
12 -46 -38
12 -33 -39
12 -34 -39
12 -35 -39
12 -36 -39
12 -37 -39
12 -38 -39
12 -39 -39
12 -40 -39
12 -41 -39
12 -42 -39
12 -43 -39
12 -44 -39
12 -45 -39
12 -46 -39
12 -33 -40
12 -34 -40
12 -35 -40
12 -36 -40
12 -37 -40
12 -38 -40
12 -39 -40
12 -40 -40
12 -41 -40
12 -42 -40
12 -43 -40
12 -44 -40
12 -45 -40
12 -46 -40
12 -47 -40
12 -33 -41
12 -34 -41
12 -35 -41
12 -36 -41
12 -37 -41
12 -38 -41
12 -39 -41
12 -40 -41
12 -41 -41
12 -42 -41
12 -43 -41
12 -44 -41
12 -45 -41
12 -46 -41
12 -34 -42
12 -35 -42
12 -36 -42
12 -37 -42
12 -38 -42
12 -39 -42
12 -40 -42
12 -41 -42
12 -42 -42
12 -43 -42
12 -44 -42
12 -45 -42
12 -46 -42
12 -36 -43
12 -37 -43
12 -38 -43
12 -39 -43
12 -40 -43
12 -41 -43
12 -42 -43
12 -43 -43
12 -44 -43
12 -45 -43
12 -43 -44
11 -39 -32
11 -37 -33
11 -38 -33
11 -39 -33
11 -40 -33
11 -41 -33
11 -36 -34
11 -37 -34
11 -38 -34
11 -39 -34
11 -40 -34
11 -41 -34
11 -42 -34
11 -36 -35
11 -37 -35
11 -38 -35
11 -39 -35
11 -40 -35
11 -41 -35
11 -42 -35
11 -43 -35
11 -35 -36
11 -36 -36
11 -37 -36
11 -38 -36
11 -39 -36
11 -40 -36
11 -41 -36
11 -42 -36
11 -43 -36
11 -34 -37
11 -35 -37
11 -36 -37
11 -37 -37
11 -38 -37
11 -39 -37
11 -40 -37
11 -41 -37
11 -42 -37
11 -43 -37
11 -44 -37
11 -45 -37
11 -33 -38
11 -34 -38
11 -35 -38
11 -36 -38
11 -37 -38
11 -38 -38
11 -39 -38
11 -40 -38
11 -41 -38
11 -42 -38
11 -43 -38
11 -44 -38
11 -45 -38
11 -46 -38
11 -33 -39
11 -34 -39
11 -35 -39
11 -36 -39
11 -37 -39
11 -38 -39
11 -39 -39
11 -40 -39
11 -41 -39
11 -42 -39
11 -43 -39
11 -44 -39
11 -45 -39
11 -46 -39
11 -33 -40
11 -34 -40
11 -35 -40
11 -36 -40
11 -37 -40
11 -38 -40
11 -39 -40
11 -40 -40
11 -41 -40
11 -42 -40
11 -43 -40
11 -44 -40
11 -45 -40
11 -46 -40
11 -34 -41
11 -35 -41
11 -36 -41
11 -37 -41
11 -38 -41
11 -39 -41
11 -40 -41
11 -41 -41
11 -42 -41
11 -43 -41
11 -44 -41
11 -45 -41
11 -46 -41
11 -35 -42
11 -36 -42
11 -37 -42
11 -38 -42
11 -39 -42
11 -40 -42
11 -41 -42
11 -42 -42
11 -43 -42
11 -44 -42
11 -45 -42
11 -46 -42
11 -37 -43
11 -38 -43
11 -39 -43
11 -40 -43
11 -41 -43
11 -42 -43
11 -43 -43
11 -44 -43
11 -45 -43
11 -42 -44
10 -37 -33
10 -38 -33
10 -39 -33
10 -40 -33
10 -41 -33
10 -36 -34
10 -37 -34
10 -38 -34
10 -39 -34
10 -40 -34
10 -41 -34
10 -42 -34
10 -36 -35
10 -37 -35
10 -38 -35
10 -39 -35
10 -40 -35
10 -41 -35
10 -42 -35
10 -43 -35
10 -36 -36
10 -37 -36
10 -38 -36
10 -39 -36
10 -40 -36
10 -41 -36
10 -42 -36
10 -43 -36
10 -35 -37
10 -36 -37
10 -37 -37
10 -38 -37
10 -39 -37
10 -40 -37
10 -41 -37
10 -42 -37
10 -43 -37
10 -44 -37
10 -34 -38
10 -35 -38
10 -36 -38
10 -37 -38
10 -38 -38
10 -39 -38
10 -40 -38
10 -41 -38
10 -42 -38
10 -43 -38
10 -44 -38
10 -45 -38
10 -34 -39
10 -35 -39
10 -36 -39
10 -37 -39
10 -38 -39
10 -39 -39
10 -40 -39
10 -41 -39
10 -42 -39
10 -43 -39
10 -44 -39
10 -45 -39
10 -46 -39
10 -34 -40
10 -35 -40
10 -36 -40
10 -37 -40
10 -38 -40
10 -39 -40
10 -40 -40
10 -41 -40
10 -42 -40
10 -43 -40
10 -44 -40
10 -45 -40
10 -46 -40
10 -35 -41
10 -36 -41
10 -37 -41
10 -38 -41
10 -39 -41
10 -40 -41
10 -41 -41
10 -42 -41
10 -43 -41
10 -44 -41
10 -45 -41
10 -46 -41
10 -37 -42
10 -38 -42
10 -39 -42
10 -40 -42
10 -41 -42
10 -42 -42
10 -43 -42
10 -44 -42
10 -45 -42
10 -40 -43
10 -41 -43
10 -42 -43
10 -43 -43
10 -44 -43
9 -38 -33
9 -39 -33
9 -40 -33
9 -37 -34
9 -38 -34
9 -39 -34
9 -40 -34
9 -41 -34
9 -36 -35
9 -37 -35
9 -38 -35
9 -39 -35
9 -40 -35
9 -41 -35
9 -42 -35
9 -36 -36
9 -37 -36
9 -38 -36
9 -39 -36
9 -40 -36
9 -41 -36
9 -42 -36
9 -43 -36
9 -36 -37
9 -37 -37
9 -38 -37
9 -39 -37
9 -40 -37
9 -41 -37
9 -42 -37
9 -43 -37
9 -44 -37
9 -37 -38
9 -38 -38
9 -39 -38
9 -40 -38
9 -41 -38
9 -42 -38
9 -43 -38
9 -44 -38
9 -36 -39
9 -37 -39
9 -38 -39
9 -39 -39
9 -40 -39
9 -41 -39
9 -42 -39
9 -43 -39
9 -44 -39
9 -45 -39
9 -38 -40
9 -39 -40
9 -40 -40
9 -41 -40
9 -42 -40
9 -43 -40
9 -44 -40
9 -45 -40
9 -38 -41
9 -39 -41
9 -40 -41
9 -41 -41
9 -42 -41
9 -43 -41
9 -44 -41
9 -45 -41
9 -39 -42
9 -40 -42
9 -41 -42
9 -42 -42
9 -43 -42
9 -44 -42
9 -41 -43
9 -42 -43
9 -43 -43
8 -38 -34
8 -39 -34
8 -40 -34
8 -37 -35
8 -38 -35
8 -39 -35
8 -40 -35
8 -41 -35
8 -37 -36
8 -38 -36
8 -39 -36
8 -40 -36
8 -41 -36
8 -42 -36
8 -43 -36
8 -37 -37
8 -38 -37
8 -39 -37
8 -40 -37
8 -41 -37
8 -42 -37
8 -43 -37
8 -44 -37
8 -38 -38
8 -39 -38
8 -40 -38
8 -41 -38
8 -42 -38
8 -43 -38
8 -44 -38
8 -38 -39
8 -39 -39
8 -40 -39
8 -41 -39
8 -42 -39
8 -43 -39
8 -44 -39
8 -38 -40
8 -39 -40
8 -40 -40
8 -41 -40
8 -42 -40
8 -43 -40
8 -44 -40
8 -38 -41
8 -39 -41
8 -40 -41
8 -41 -41
8 -42 -41
8 -43 -41
8 -44 -41
8 -39 -42
8 -40 -42
8 -41 -42
8 -42 -42
8 -43 -42
7 -39 -36
7 -40 -36
7 -41 -36
7 -42 -36
7 -39 -37
7 -40 -37
7 -41 -37
7 -42 -37
7 -43 -37
7 -38 -38
7 -39 -38
7 -40 -38
7 -41 -38
7 -42 -38
7 -43 -38
7 -44 -38
7 -38 -39
7 -39 -39
7 -40 -39
7 -41 -39
7 -42 -39
7 -43 -39
7 -44 -39
7 -38 -40
7 -39 -40
7 -40 -40
7 -41 -40
7 -42 -40
7 -43 -40
7 -44 -40
7 -39 -41
7 -40 -41
7 -41 -41
7 -42 -41
7 -43 -41
7 -40 -42
7 -41 -42
7 -42 -42
6 -40 -37
6 -41 -37
6 -42 -37
6 -39 -38
6 -40 -38
6 -41 -38
6 -42 -38
6 -43 -38
6 -39 -39
6 -40 -39
6 -41 -39
6 -42 -39
6 -43 -39
6 -39 -40
6 -40 -40
6 -41 -40
6 -42 -40
6 -43 -40
6 -40 -41
6 -41 -41
6 -42 -41
5 -41 -39
-4 -40 -38
-4 -38 -40
-5 -39 -36
-5 -40 -36
-5 -41 -36
-5 -38 -37
-5 -39 -37
-5 -40 -37
-5 -41 -37
-5 -42 -37
-5 -37 -38
-5 -38 -38
-5 -39 -38
-5 -40 -38
-5 -41 -38
-5 -42 -38
-5 -36 -39
-5 -37 -39
-5 -38 -39
-5 -39 -39
-5 -40 -39
-5 -41 -39
-5 -42 -39
-5 -36 -40
-5 -37 -40
-5 -38 -40
-5 -39 -40
-5 -40 -40
-5 -41 -40
-5 -43 -40
-5 -36 -41
-5 -37 -41
-5 -38 -41
-5 -39 -41
-5 -40 -41
-5 -37 -42
-5 -38 -42
-5 -39 -42
-6 -39 -34
-6 -40 -34
-6 -41 -34
-6 -38 -35
-6 -39 -35
-6 -40 -35
-6 -41 -35
-6 -42 -35
-6 -38 -36
-6 -39 -36
-6 -40 -36
-6 -41 -36
-6 -42 -36
-6 -37 -37
-6 -38 -37
-6 -39 -37
-6 -40 -37
-6 -41 -37
-6 -42 -37
-6 -43 -37
-6 -36 -38
-6 -37 -38
-6 -38 -38
-6 -39 -38
-6 -40 -38
-6 -41 -38
-6 -42 -38
-6 -43 -38
-6 -44 -38
-6 -35 -39
-6 -36 -39
-6 -37 -39
-6 -38 -39
-6 -39 -39
-6 -40 -39
-6 -41 -39
-6 -42 -39
-6 -43 -39
-6 -44 -39
-6 -45 -39
-6 -35 -40
-6 -36 -40
-6 -37 -40
-6 -38 -40
-6 -39 -40
-6 -40 -40
-6 -41 -40
-6 -42 -40
-6 -43 -40
-6 -44 -40
-6 -45 -40
-6 -35 -41
-6 -36 -41
-6 -37 -41
-6 -38 -41
-6 -39 -41
-6 -40 -41
-6 -41 -41
-6 -42 -41
-6 -43 -41
-6 -44 -41
-6 -45 -41
-6 -36 -42
-6 -37 -42
-6 -38 -42
-6 -39 -42
-6 -40 -42
-6 -42 -42
-6 -43 -42
-6 -44 -42
-6 -37 -43
-6 -38 -43
-6 -39 -43
-7 -39 -33
-7 -40 -33
-7 -41 -33
-7 -38 -34
-7 -39 -34
-7 -40 -34
-7 -41 -34
-7 -42 -34
-7 -37 -35
-7 -38 -35
-7 -39 -35
-7 -40 -35
-7 -41 -35
-7 -42 -35
-7 -43 -35
-7 -37 -36
-7 -38 -36
-7 -39 -36
-7 -40 -36
-7 -41 -36
-7 -42 -36
-7 -43 -36
-7 -36 -37
-7 -37 -37
-7 -38 -37
-7 -39 -37
-7 -40 -37
-7 -41 -37
-7 -42 -37
-7 -43 -37
-7 -44 -37
-7 -35 -38
-7 -36 -38
-7 -37 -38
-7 -38 -38
-7 -39 -38
-7 -40 -38
-7 -41 -38
-7 -42 -38
-7 -43 -38
-7 -44 -38
-7 -45 -38
-7 -35 -39
-7 -36 -39
-7 -37 -39
-7 -38 -39
-7 -39 -39
-7 -40 -39
-7 -41 -39
-7 -42 -39
-7 -43 -39
-7 -44 -39
-7 -45 -39
-7 -46 -39
-7 -35 -40
-7 -36 -40
-7 -37 -40
-7 -38 -40
-7 -39 -40
-7 -40 -40
-7 -41 -40
-7 -42 -40
-7 -43 -40
-7 -44 -40
-7 -45 -40
-7 -46 -40
-7 -35 -41
-7 -36 -41
-7 -37 -41
-7 -38 -41
-7 -39 -41
-7 -40 -41
-7 -41 -41
-7 -42 -41
-7 -43 -41
-7 -44 -41
-7 -45 -41
-7 -46 -41
-7 -35 -42
-7 -36 -42
-7 -37 -42
-7 -38 -42
-7 -39 -42
-7 -40 -42
-7 -41 -42
-7 -42 -42
-7 -43 -42
-7 -44 -42
-7 -45 -42
-7 -36 -43
-7 -37 -43
-7 -38 -43
-7 -39 -43
-7 -40 -43
-7 -42 -43
-7 -43 -43
-7 -44 -43
-8 -38 -33
-8 -39 -33
-8 -40 -33
-8 -41 -33
-8 -42 -33
-8 -37 -34
-8 -38 -34
-8 -39 -34
-8 -40 -34
-8 -41 -34
-8 -42 -34
-8 -43 -34
-8 -37 -35
-8 -38 -35
-8 -39 -35
-8 -40 -35
-8 -41 -35
-8 -42 -35
-8 -43 -35
-8 -36 -36
-8 -37 -36
-8 -38 -36
-8 -39 -36
-8 -40 -36
-8 -41 -36
-8 -42 -36
-8 -43 -36
-8 -44 -36
-8 -36 -37
-8 -37 -37
-8 -38 -37
-8 -39 -37
-8 -40 -37
-8 -41 -37
-8 -42 -37
-8 -43 -37
-8 -44 -37
-8 -45 -37
-8 -35 -38
-8 -36 -38
-8 -37 -38
-8 -38 -38
-8 -39 -38
-8 -40 -38
-8 -41 -38
-8 -42 -38
-8 -43 -38
-8 -44 -38
-8 -45 -38
-8 -46 -38
-8 -35 -39
-8 -36 -39
-8 -37 -39
-8 -38 -39
-8 -39 -39
-8 -40 -39
-8 -41 -39
-8 -42 -39
-8 -43 -39
-8 -44 -39
-8 -45 -39
-8 -46 -39
-8 -34 -40
-8 -35 -40
-8 -36 -40
-8 -37 -40
-8 -38 -40
-8 -39 -40
-8 -40 -40
-8 -41 -40
-8 -42 -40
-8 -43 -40
-8 -44 -40
-8 -45 -40
-8 -46 -40
-8 -35 -41
-8 -36 -41
-8 -37 -41
-8 -38 -41
-8 -39 -41
-8 -40 -41
-8 -41 -41
-8 -42 -41
-8 -43 -41
-8 -44 -41
-8 -45 -41
-8 -46 -41
-8 -35 -42
-8 -36 -42
-8 -37 -42
-8 -38 -42
-8 -39 -42
-8 -40 -42
-8 -41 -42
-8 -42 -42
-8 -43 -42
-8 -44 -42
-8 -45 -42
-8 -46 -42
-8 -36 -43
-8 -37 -43
-8 -38 -43
-8 -39 -43
-8 -40 -43
-8 -41 -43
-8 -42 -43
-8 -43 -43
-8 -44 -43
-8 -45 -43
-8 -38 -44
-9 -40 -32
-9 -38 -33
-9 -39 -33
-9 -40 -33
-9 -41 -33
-9 -42 -33
-9 -37 -34
-9 -38 -34
-9 -39 -34
-9 -40 -34
-9 -41 -34
-9 -42 -34
-9 -43 -34
-9 -36 -35
-9 -37 -35
-9 -38 -35
-9 -39 -35
-9 -40 -35
-9 -41 -35
-9 -42 -35
-9 -43 -35
-9 -36 -36
-9 -37 -36
-9 -38 -36
-9 -39 -36
-9 -40 -36
-9 -41 -36
-9 -42 -36
-9 -43 -36
-9 -44 -36
-9 -33 -37
-9 -35 -37
-9 -36 -37
-9 -37 -37
-9 -38 -37
-9 -39 -37
-9 -40 -37
-9 -41 -37
-9 -42 -37
-9 -43 -37
-9 -44 -37
-9 -45 -37
-9 -34 -38
-9 -35 -38
-9 -36 -38
-9 -37 -38
-9 -38 -38
-9 -39 -38
-9 -40 -38
-9 -41 -38
-9 -42 -38
-9 -43 -38
-9 -44 -38
-9 -45 -38
-9 -46 -38
-9 -34 -39
-9 -35 -39
-9 -36 -39
-9 -37 -39
-9 -38 -39
-9 -39 -39
-9 -40 -39
-9 -41 -39
-9 -42 -39
-9 -43 -39
-9 -44 -39
-9 -45 -39
-9 -46 -39
-9 -34 -40
-9 -35 -40
-9 -36 -40
-9 -37 -40
-9 -38 -40
-9 -39 -40
-9 -40 -40
-9 -41 -40
-9 -42 -40
-9 -43 -40
-9 -44 -40
-9 -45 -40
-9 -46 -40
-9 -47 -40
-9 -35 -41
-9 -36 -41
-9 -37 -41
-9 -38 -41
-9 -39 -41
-9 -40 -41
-9 -41 -41
-9 -42 -41
-9 -43 -41
-9 -44 -41
-9 -45 -41
-9 -46 -41
-9 -35 -42
-9 -36 -42
-9 -37 -42
-9 -38 -42
-9 -39 -42
-9 -40 -42
-9 -41 -42
-9 -42 -42
-9 -43 -42
-9 -44 -42
-9 -45 -42
-9 -46 -42
-9 -36 -43
-9 -37 -43
-9 -38 -43
-9 -39 -43
-9 -40 -43
-9 -41 -43
-9 -42 -43
-9 -43 -43
-9 -44 -43
-9 -45 -43
-9 -43 -44
-10 -38 -33
-10 -39 -33
-10 -40 -33
-10 -41 -33
-10 -42 -33
-10 -37 -34
-10 -38 -34
-10 -39 -34
-10 -40 -34
-10 -41 -34
-10 -42 -34
-10 -43 -34
-10 -32 -35
-10 -33 -35
-10 -34 -35
-10 -36 -35
-10 -37 -35
-10 -38 -35
-10 -39 -35
-10 -40 -35
-10 -41 -35
-10 -42 -35
-10 -43 -35
-10 -31 -36
-10 -32 -36
-10 -33 -36
-10 -34 -36
-10 -35 -36
-10 -36 -36
-10 -37 -36
-10 -38 -36
-10 -39 -36
-10 -40 -36
-10 -41 -36
-10 -42 -36
-10 -43 -36
-10 -44 -36
-10 -31 -37
-10 -32 -37
-10 -33 -37
-10 -34 -37
-10 -35 -37
-10 -36 -37
-10 -37 -37
-10 -38 -37
-10 -39 -37
-10 -40 -37
-10 -41 -37
-10 -42 -37
-10 -43 -37
-10 -44 -37
-10 -45 -37
-10 -31 -38
-10 -32 -38
-10 -33 -38
-10 -34 -38
-10 -35 -38
-10 -36 -38
-10 -37 -38
-10 -38 -38
-10 -39 -38
-10 -40 -38
-10 -41 -38
-10 -42 -38
-10 -43 -38
-10 -44 -38
-10 -45 -38
-10 -46 -38
-10 -32 -39
-10 -33 -39
-10 -34 -39
-10 -35 -39
-10 -36 -39
-10 -37 -39
-10 -38 -39
-10 -39 -39
-10 -40 -39
-10 -41 -39
-10 -42 -39
-10 -43 -39
-10 -44 -39
-10 -45 -39
-10 -46 -39
-10 -32 -40
-10 -33 -40
-10 -34 -40
-10 -35 -40
-10 -36 -40
-10 -37 -40
-10 -38 -40
-10 -39 -40
-10 -40 -40
-10 -41 -40
-10 -42 -40
-10 -43 -40
-10 -44 -40
-10 -45 -40
-10 -46 -40
-10 -47 -40
-10 -32 -41
-10 -33 -41
-10 -34 -41
-10 -35 -41
-10 -36 -41
-10 -37 -41
-10 -38 -41
-10 -39 -41
-10 -40 -41
-10 -41 -41
-10 -42 -41
-10 -43 -41
-10 -44 -41
-10 -45 -41
-10 -46 -41
-10 -33 -42
-10 -34 -42
-10 -35 -42
-10 -36 -42
-10 -37 -42
-10 -38 -42
-10 -39 -42
-10 -40 -42
-10 -41 -42
-10 -42 -42
-10 -43 -42
-10 -44 -42
-10 -45 -42
-10 -46 -42
-10 -37 -43
-10 -38 -43
-10 -39 -43
-10 -40 -43
-10 -41 -43
-10 -42 -43
-10 -43 -43
-10 -44 -43
-10 -45 -43
-10 -43 -44
-11 -39 -33
-11 -40 -33
-11 -41 -33
-11 -32 -34
-11 -33 -34
-11 -34 -34
-11 -35 -34
-11 -36 -34
-11 -37 -34
-11 -38 -34
-11 -39 -34
-11 -40 -34
-11 -41 -34
-11 -42 -34
-11 -31 -35
-11 -32 -35
-11 -33 -35
-11 -34 -35
-11 -35 -35
-11 -36 -35
-11 -37 -35
-11 -38 -35
-11 -39 -35
-11 -40 -35
-11 -41 -35
-11 -42 -35
-11 -43 -35
-11 -30 -36
-11 -31 -36
-11 -32 -36
-11 -33 -36
-11 -34 -36
-11 -35 -36
-11 -36 -36
-11 -37 -36
-11 -38 -36
-11 -39 -36
-11 -40 -36
-11 -41 -36
-11 -42 -36
-11 -43 -36
-11 -30 -37
-11 -31 -37
-11 -32 -37
-11 -33 -37
-11 -34 -37
-11 -35 -37
-11 -36 -37
-11 -37 -37
-11 -38 -37
-11 -39 -37
-11 -40 -37
-11 -41 -37
-11 -42 -37
-11 -43 -37
-11 -44 -37
-11 -45 -37
-11 -30 -38
-11 -31 -38
-11 -32 -38
-11 -33 -38
-11 -34 -38
-11 -35 -38
-11 -36 -38
-11 -37 -38
-11 -38 -38
-11 -39 -38
-11 -40 -38
-11 -41 -38
-11 -42 -38
-11 -43 -38
-11 -44 -38
-11 -45 -38
-11 -46 -38
-11 -31 -39
-11 -32 -39
-11 -33 -39
-11 -34 -39
-11 -35 -39
-11 -36 -39
-11 -37 -39
-11 -38 -39
-11 -39 -39
-11 -40 -39
-11 -41 -39
-11 -42 -39
-11 -43 -39
-11 -44 -39
-11 -45 -39
-11 -46 -39
-11 -31 -40
-11 -32 -40
-11 -33 -40
-11 -34 -40
-11 -35 -40
-11 -36 -40
-11 -37 -40
-11 -38 -40
-11 -39 -40
-11 -40 -40
-11 -41 -40
-11 -42 -40
-11 -43 -40
-11 -44 -40
-11 -45 -40
-11 -46 -40
-11 -31 -41
-11 -32 -41
-11 -33 -41
-11 -34 -41
-11 -35 -41
-11 -36 -41
-11 -37 -41
-11 -38 -41
-11 -39 -41
-11 -40 -41
-11 -41 -41
-11 -42 -41
-11 -43 -41
-11 -44 -41
-11 -45 -41
-11 -46 -41
-11 -32 -42
-11 -33 -42
-11 -34 -42
-11 -35 -42
-11 -36 -42
-11 -37 -42
-11 -38 -42
-11 -39 -42
-11 -40 -42
-11 -41 -42
-11 -42 -42
-11 -43 -42
-11 -44 -42
-11 -45 -42
-11 -46 -42
-11 -33 -43
-11 -34 -43
-11 -35 -43
-11 -38 -43
-11 -39 -43
-11 -40 -43
-11 -41 -43
-11 -42 -43
-11 -43 -43
-11 -44 -43
-11 -45 -43
-12 -34 -33
-12 -35 -33
-12 -36 -33
-12 -31 -34
-12 -32 -34
-12 -33 -34
-12 -34 -34
-12 -35 -34
-12 -36 -34
-12 -37 -34
-12 -38 -34
-12 -39 -34
-12 -40 -34
-12 -41 -34
-12 -30 -35
-12 -31 -35
-12 -32 -35
-12 -33 -35
-12 -34 -35
-12 -35 -35
-12 -36 -35
-12 -37 -35
-12 -38 -35
-12 -39 -35
-12 -40 -35
-12 -41 -35
-12 -42 -35
-12 -30 -36
-12 -31 -36
-12 -32 -36
-12 -33 -36
-12 -34 -36
-12 -35 -36
-12 -36 -36
-12 -37 -36
-12 -38 -36
-12 -39 -36
-12 -40 -36
-12 -41 -36
-12 -42 -36
-12 -30 -37
-12 -31 -37
-12 -32 -37
-12 -33 -37
-12 -34 -37
-12 -35 -37
-12 -36 -37
-12 -37 -37
-12 -38 -37
-12 -39 -37
-12 -40 -37
-12 -41 -37
-12 -42 -37
-12 -43 -37
-12 -44 -37
-12 -30 -38
-12 -31 -38
-12 -32 -38
-12 -33 -38
-12 -34 -38
-12 -35 -38
-12 -36 -38
-12 -37 -38
-12 -38 -38
-12 -39 -38
-12 -40 -38
-12 -41 -38
-12 -42 -38
-12 -43 -38
-12 -44 -38
-12 -45 -38
-12 -30 -39
-12 -31 -39
-12 -32 -39
-12 -33 -39
-12 -34 -39
-12 -35 -39
-12 -36 -39
-12 -37 -39
-12 -38 -39
-12 -39 -39
-12 -40 -39
-12 -41 -39
-12 -42 -39
-12 -43 -39
-12 -44 -39
-12 -45 -39
-12 -46 -39
-12 -31 -40
-12 -32 -40
-12 -33 -40
-12 -34 -40
-12 -35 -40
-12 -36 -40
-12 -37 -40
-12 -38 -40
-12 -39 -40
-12 -40 -40
-12 -41 -40
-12 -42 -40
-12 -43 -40
-12 -44 -40
-12 -45 -40
-12 -46 -40
-12 -31 -41
-12 -32 -41
-12 -33 -41
-12 -34 -41
-12 -35 -41
-12 -36 -41
-12 -37 -41
-12 -38 -41
-12 -39 -41
-12 -40 -41
-12 -41 -41
-12 -42 -41
-12 -43 -41
-12 -44 -41
-12 -45 -41
-12 -46 -41
-12 -31 -42
-12 -32 -42
-12 -33 -42
-12 -34 -42
-12 -35 -42
-12 -36 -42
-12 -37 -42
-12 -38 -42
-12 -39 -42
-12 -40 -42
-12 -41 -42
-12 -42 -42
-12 -43 -42
-12 -44 -42
-12 -45 -42
-12 -32 -43
-12 -33 -43
-12 -34 -43
-12 -35 -43
-12 -36 -43
-12 -37 -43
-12 -38 -43
-12 -39 -43
-12 -40 -43
-12 -41 -43
-12 -42 -43
-12 -43 -43
-12 -44 -43
-12 -40 -44
-13 -33 -33
-13 -34 -33
-13 -35 -33
-13 -36 -33
-13 -37 -33
-13 -31 -34
-13 -32 -34
-13 -33 -34
-13 -34 -34
-13 -35 -34
-13 -36 -34
-13 -37 -34
-13 -38 -34
-13 -30 -35
-13 -31 -35
-13 -32 -35
-13 -33 -35
-13 -34 -35
-13 -35 -35
-13 -36 -35
-13 -37 -35
-13 -38 -35
-13 -39 -35
-13 -40 -35
-13 -30 -36
-13 -31 -36
-13 -32 -36
-13 -33 -36
-13 -34 -36
-13 -35 -36
-13 -36 -36
-13 -37 -36
-13 -38 -36
-13 -39 -36
-13 -40 -36
-13 -41 -36
-13 -29 -37
-13 -30 -37
-13 -31 -37
-13 -32 -37
-13 -33 -37
-13 -34 -37
-13 -35 -37
-13 -36 -37
-13 -37 -37
-13 -38 -37
-13 -39 -37
-13 -40 -37
-13 -41 -37
-13 -42 -37
-13 -30 -38
-13 -31 -38
-13 -32 -38
-13 -33 -38
-13 -34 -38
-13 -35 -38
-13 -36 -38
-13 -37 -38
-13 -38 -38
-13 -39 -38
-13 -40 -38
-13 -41 -38
-13 -42 -38
-13 -43 -38
-13 -44 -38
-13 -30 -39
-13 -31 -39
-13 -32 -39
-13 -33 -39
-13 -34 -39
-13 -35 -39
-13 -36 -39
-13 -37 -39
-13 -38 -39
-13 -39 -39
-13 -40 -39
-13 -41 -39
-13 -42 -39
-13 -43 -39
-13 -44 -39
-13 -45 -39
-13 -30 -40
-13 -31 -40
-13 -32 -40
-13 -33 -40
-13 -34 -40
-13 -35 -40
-13 -36 -40
-13 -37 -40
-13 -38 -40
-13 -39 -40
-13 -40 -40
-13 -41 -40
-13 -42 -40
-13 -43 -40
-13 -44 -40
-13 -45 -40
-13 -31 -41
-13 -32 -41
-13 -33 -41
-13 -34 -41
-13 -35 -41
-13 -36 -41
-13 -37 -41
-13 -38 -41
-13 -39 -41
-13 -40 -41
-13 -41 -41
-13 -42 -41
-13 -43 -41
-13 -44 -41
-13 -45 -41
-13 -31 -42
-13 -32 -42
-13 -33 -42
-13 -34 -42
-13 -35 -42
-13 -36 -42
-13 -37 -42
-13 -38 -42
-13 -39 -42
-13 -40 -42
-13 -41 -42
-13 -42 -42
-13 -43 -42
-13 -44 -42
-13 -32 -43
-13 -33 -43
-13 -34 -43
-13 -35 -43
-13 -36 -43
-13 -37 -43
-13 -38 -43
-13 -39 -43
-13 -40 -43
-13 -41 -43
-13 -42 -43
-13 -34 -44
-14 -35 -32
-14 -33 -33
-14 -34 -33
-14 -35 -33
-14 -36 -33
-14 -37 -33
-14 -31 -34
-14 -32 -34
-14 -33 -34
-14 -34 -34
-14 -35 -34
-14 -36 -34
-14 -37 -34
-14 -38 -34
-14 -30 -35
-14 -31 -35
-14 -32 -35
-14 -33 -35
-14 -34 -35
-14 -35 -35
-14 -36 -35
-14 -37 -35
-14 -38 -35
-14 -30 -36
-14 -31 -36
-14 -32 -36
-14 -33 -36
-14 -34 -36
-14 -35 -36
-14 -36 -36
-14 -37 -36
-14 -38 -36
-14 -39 -36
-14 -30 -37
-14 -31 -37
-14 -32 -37
-14 -33 -37
-14 -34 -37
-14 -35 -37
-14 -36 -37
-14 -37 -37
-14 -38 -37
-14 -39 -37
-14 -40 -37
-14 -41 -37
-14 -30 -38
-14 -31 -38
-14 -32 -38
-14 -33 -38
-14 -34 -38
-14 -35 -38
-14 -36 -38
-14 -37 -38
-14 -38 -38
-14 -39 -38
-14 -40 -38
-14 -41 -38
-14 -42 -38
-14 -30 -39
-14 -31 -39
-14 -32 -39
-14 -33 -39
-14 -34 -39
-14 -35 -39
-14 -36 -39
-14 -37 -39
-14 -38 -39
-14 -39 -39
-14 -40 -39
-14 -41 -39
-14 -42 -39
-14 -43 -39
-14 -31 -40
-14 -32 -40
-14 -33 -40
-14 -34 -40
-14 -35 -40
-14 -36 -40
-14 -37 -40
-14 -38 -40
-14 -39 -40
-14 -40 -40
-14 -41 -40
-14 -42 -40
-14 -43 -40
-14 -31 -41
-14 -32 -41
-14 -33 -41
-14 -34 -41
-14 -35 -41
-14 -36 -41
-14 -37 -41
-14 -38 -41
-14 -39 -41
-14 -40 -41
-14 -41 -41
-14 -42 -41
-14 -43 -41
-14 -31 -42
-14 -32 -42
-14 -33 -42
-14 -34 -42
-14 -35 -42
-14 -36 -42
-14 -37 -42
-14 -38 -42
-14 -39 -42
-14 -40 -42
-14 -41 -42
-14 -42 -42
-14 -32 -43
-14 -33 -43
-14 -34 -43
-14 -35 -43
-14 -36 -43
-14 -37 -43
-14 -38 -43
-14 -39 -43
-14 -40 -43
-14 -41 -43
-14 -37 -44
-14 -38 -44
-15 -33 -33
-15 -34 -33
-15 -35 -33
-15 -36 -33
-15 -37 -33
-15 -32 -34
-15 -33 -34
-15 -34 -34
-15 -35 -34
-15 -36 -34
-15 -37 -34
-15 -38 -34
-15 -31 -35
-15 -32 -35
-15 -33 -35
-15 -34 -35
-15 -35 -35
-15 -36 -35
-15 -37 -35
-15 -38 -35
-15 -30 -36
-15 -31 -36
-15 -32 -36
-15 -33 -36
-15 -34 -36
-15 -35 -36
-15 -36 -36
-15 -37 -36
-15 -38 -36
-15 -30 -37
-15 -31 -37
-15 -32 -37
-15 -33 -37
-15 -34 -37
-15 -35 -37
-15 -36 -37
-15 -37 -37
-15 -38 -37
-15 -39 -37
-15 -40 -37
-15 -30 -38
-15 -31 -38
-15 -32 -38
-15 -33 -38
-15 -34 -38
-15 -35 -38
-15 -36 -38
-15 -37 -38
-15 -38 -38
-15 -39 -38
-15 -40 -38
-15 -41 -38
-15 -31 -39
-15 -32 -39
-15 -33 -39
-15 -34 -39
-15 -35 -39
-15 -36 -39
-15 -37 -39
-15 -38 -39
-15 -39 -39
-15 -40 -39
-15 -41 -39
-15 -42 -39
-15 -31 -40
-15 -32 -40
-15 -33 -40
-15 -34 -40
-15 -35 -40
-15 -36 -40
-15 -37 -40
-15 -38 -40
-15 -39 -40
-15 -40 -40
-15 -41 -40
-15 -42 -40
-15 -31 -41
-15 -32 -41
-15 -33 -41
-15 -34 -41
-15 -35 -41
-15 -36 -41
-15 -37 -41
-15 -38 -41
-15 -39 -41
-15 -40 -41
-15 -41 -41
-15 -42 -41
-15 -32 -42
-15 -33 -42
-15 -34 -42
-15 -35 -42
-15 -36 -42
-15 -37 -42
-15 -38 -42
-15 -39 -42
-15 -40 -42
-15 -41 -42
-15 -33 -43
-15 -34 -43
-15 -35 -43
-15 -36 -43
-15 -37 -43
-15 -38 -43
-15 -39 -43
-15 -40 -43
-16 -34 -33
-16 -35 -33
-16 -36 -33
-16 -33 -34
-16 -34 -34
-16 -35 -34
-16 -36 -34
-16 -37 -34
-16 -32 -35
-16 -33 -35
-16 -34 -35
-16 -35 -35
-16 -36 -35
-16 -37 -35
-16 -38 -35
-16 -31 -36
-16 -32 -36
-16 -33 -36
-16 -34 -36
-16 -35 -36
-16 -36 -36
-16 -37 -36
-16 -38 -36
-16 -31 -37
-16 -32 -37
-16 -33 -37
-16 -34 -37
-16 -35 -37
-16 -36 -37
-16 -37 -37
-16 -38 -37
-16 -39 -37
-16 -31 -38
-16 -32 -38
-16 -33 -38
-16 -34 -38
-16 -35 -38
-16 -36 -38
-16 -37 -38
-16 -38 -38
-16 -39 -38
-16 -40 -38
-16 -32 -39
-16 -33 -39
-16 -34 -39
-16 -35 -39
-16 -36 -39
-16 -37 -39
-16 -38 -39
-16 -39 -39
-16 -40 -39
-16 -41 -39
-16 -32 -40
-16 -33 -40
-16 -34 -40
-16 -35 -40
-16 -36 -40
-16 -37 -40
-16 -38 -40
-16 -39 -40
-16 -40 -40
-16 -41 -40
-16 -32 -41
-16 -33 -41
-16 -34 -41
-16 -35 -41
-16 -36 -41
-16 -37 -41
-16 -38 -41
-16 -39 -41
-16 -40 -41
-16 -41 -41
-16 -33 -42
-16 -34 -42
-16 -35 -42
-16 -36 -42
-16 -37 -42
-16 -38 -42
-16 -39 -42
-16 -40 -42
-16 -34 -43
-16 -35 -43
-16 -36 -43
-16 -37 -43
-16 -38 -43
-16 -39 -43
-16 -36 -44
-17 -34 -34
-17 -35 -34
-17 -36 -34
-17 -33 -35
-17 -34 -35
-17 -35 -35
-17 -36 -35
-17 -37 -35
-17 -33 -36
-17 -34 -36
-17 -35 -36
-17 -36 -36
-17 -37 -36
-17 -33 -37
-17 -34 -37
-17 -35 -37
-17 -36 -37
-17 -37 -37
-17 -38 -37
-17 -33 -38
-17 -34 -38
-17 -35 -38
-17 -36 -38
-17 -37 -38
-17 -38 -38
-17 -39 -38
-17 -33 -39
-17 -34 -39
-17 -35 -39
-17 -36 -39
-17 -37 -39
-17 -38 -39
-17 -39 -39
-17 -40 -39
-17 -33 -40
-17 -34 -40
-17 -35 -40
-17 -36 -40
-17 -37 -40
-17 -38 -40
-17 -39 -40
-17 -40 -40
-17 -33 -41
-17 -34 -41
-17 -35 -41
-17 -36 -41
-17 -37 -41
-17 -38 -41
-17 -39 -41
-17 -40 -41
-17 -33 -42
-17 -34 -42
-17 -35 -42
-17 -36 -42
-17 -37 -42
-17 -38 -42
-17 -39 -42
-17 -34 -43
-17 -35 -43
-17 -36 -43
-17 -37 -43
-17 -38 -43
-18 -35 -36
-18 -35 -37
-18 -36 -37
-18 -37 -37
-18 -34 -38
-18 -35 -38
-18 -36 -38
-18 -37 -38
-18 -38 -38
-18 -33 -39
-18 -34 -39
-18 -35 -39
-18 -36 -39
-18 -37 -39
-18 -38 -39
-18 -39 -39
-18 -33 -40
-18 -34 -40
-18 -35 -40
-18 -36 -40
-18 -37 -40
-18 -38 -40
-18 -39 -40
-18 -33 -41
-18 -34 -41
-18 -35 -41
-18 -36 -41
-18 -37 -41
-18 -38 -41
-18 -39 -41
-18 -34 -42
-18 -35 -42
-18 -36 -42
-18 -37 -42
-18 -38 -42
-18 -35 -43
-18 -36 -43
-18 -37 -43
-19 -35 -38
-19 -36 -38
-19 -37 -38
-19 -34 -39
-19 -35 -39
-19 -36 -39
-19 -37 -39
-19 -38 -39
-19 -34 -40
-19 -35 -40
-19 -36 -40
-19 -37 -40
-19 -38 -40
-19 -34 -41
-19 -35 -41
-19 -36 -41
-19 -37 -41
-19 -38 -41
-19 -35 -42
-19 -36 -42
-19 -37 -42
-20 -36 -40


NrOfVOIVTCs: 53
//cibmaitsrv1.epfl.ch/7tesla/Sandra/AudPath/S001/S001_tono1_H2L_3DMCT_THPGLMF2c_MNI_ICBM_1mm.vtc
//cibmaitsrv1.epfl.ch/7tesla/Sandra/AudPath/S001/S001_tono2_L2H_3DMCT_THPGLMF2c_MNI_ICBM_1mm.vtc
//cibmaitsrv1.epfl.ch/7tesla/Sandra/AudPath/S001/S001_tono3_H2L_74vol_3DMCT_THPGLMF2c_MNI_ICBM_1mm.vtc
//cibmaitsrv1.epfl.ch/7tesla/Sandra/AudPath/S001/S001_tono4_L2H_3DMCT_THPGLMF2c_MNI_ICBM_1mm.vtc
//cibmaitsrv1.epfl.ch/7tesla/Sandra/AudPath/S002/S002_tono1_L2H_3DMCT_THPGLMF2c_MNI_ICBM_1mm.vtc
//cibmaitsrv1.epfl.ch/7tesla/Sandra/AudPath/S002/S002_tono2_H2L_3DMCT_THPGLMF2c_MNI_ICBM_1mm.vtc
//cibmaitsrv1.epfl.ch/7tesla/Sandra/AudPath/S002/S002_tono3_L2H_3DMCT_THPGLMF2c_MNI_ICBM_1mm.vtc
//cibmaitsrv1.epfl.ch/7tesla/Sandra/AudPath/S002/S002_tono4_H2L_3DMCT_THPGLMF2c_MNI_ICBM_1mm.vtc
//cibmaitsrv1.epfl.ch/7tesla/Sandra/AudPath/S004/S004_tono1_H2L_3DMCT_THPGLMF2c_MNI_ICBM_1mm.vtc
//cibmaitsrv1.epfl.ch/7tesla/Sandra/AudPath/S004/S004_tono2_L2H_3DMCT_THPGLMF2c_MNI_ICBM_1mm.vtc
//cibmaitsrv1.epfl.ch/7tesla/Sandra/AudPath/S004/S004_tono3_H2L_3DMCT_THPGLMF2c_MNI_ICBM_1mm.vtc
//cibmaitsrv1.epfl.ch/7tesla/Sandra/AudPath/S004/S004_tono4_L2H_3DMCT_THPGLMF2c_MNI_ICBM_1mm.vtc
//cibmaitsrv1.epfl.ch/7tesla/Sandra/AudPath/S004/S004_tono5_H2L_3DMCT_THPGLMF2c_MNI_ICBM_1mm.vtc
//cibmaitsrv1.epfl.ch/7tesla/Sandra/AudPath/S005/S005_tono1_L2H_3DMCT_THPGLMF2c_MNI_ICBM_1mm.vtc
//cibmaitsrv1.epfl.ch/7tesla/Sandra/AudPath/S005/S005_tono2_H2L_3DMCT_THPGLMF2c_MNI_ICBM_1mm.vtc
//cibmaitsrv1.epfl.ch/7tesla/Sandra/AudPath/S005/S005_tono3_L2H_3DMCT_THPGLMF2c_MNI_ICBM_1mm.vtc
//cibmaitsrv1.epfl.ch/7tesla/Sandra/AudPath/S005/S005_tono4_H2L_3DMCT_THPGLMF2c_MNI_ICBM_1mm.vtc
//cibmaitsrv1.epfl.ch/7tesla/Sandra/AudPath/S005/S005_tono5_L2H_3DMCT_THPGLMF2c_MNI_ICBM_1mm.vtc
//cibmaitsrv1.epfl.ch/7tesla/Sandra/AudPath/S006/S006_tono1_L2H_3DMCT_THPGLMF2c_MNI_ICBM_1mm.vtc
//cibmaitsrv1.epfl.ch/7tesla/Sandra/AudPath/S006/S006_tono2_H2L_3DMCT_THPGLMF2c_MNI_ICBM_1mm.vtc
//cibmaitsrv1.epfl.ch/7tesla/Sandra/AudPath/S006/S006_tono3_L2H_3DMCT_THPGLMF2c_MNI_ICBM_1mm.vtc
//cibmaitsrv1.epfl.ch/7tesla/Sandra/AudPath/S006/S006_tono4_H2L_3DMCT_THPGLMF2c_MNI_ICBM_1mm.vtc
//cibmaitsrv1.epfl.ch/7tesla/Sandra/AudPath/S006/S006_tono5_L2H_3DMCT_THPGLMF2c_MNI_ICBM_1mm.vtc
//cibmaitsrv1.epfl.ch/7tesla/Sandra/AudPath/S006/S006_tono6_L2H_3DMCT_THPGLMF2c_MNI_ICBM_1mm.vtc
//cibmaitsrv1.epfl.ch/7tesla/Sandra/AudPath/S006/S006_tono7_H2L_3DMCT_THPGLMF2c_MNI_ICBM_1mm.vtc
//cibmaitsrv1.epfl.ch/7tesla/Sandra/AudPath/S006/S006_tono8_H2L_3DMCT_THPGLMF2c_MNI_ICBM_1mm.vtc
//cibmaitsrv1.epfl.ch/7tesla/Sandra/AudPath/S007/S007_tono1_H2L_3DMCT_THPGLMF2c_MNI_ICBM_1mm.vtc
//cibmaitsrv1.epfl.ch/7tesla/Sandra/AudPath/S007/S007_tono2_L2H_3DMCT_THPGLMF2c_MNI_ICBM_1mm.vtc
//cibmaitsrv1.epfl.ch/7tesla/Sandra/AudPath/S007/S007_tono3_H2L_3DMCT_THPGLMF2c_MNI_ICBM_1mm.vtc
//cibmaitsrv1.epfl.ch/7tesla/Sandra/AudPath/S007/S007_tono4_L2H_3DMCT_THPGLMF2c_MNI_ICBM_1mm.vtc
//cibmaitsrv1.epfl.ch/7tesla/Sandra/AudPath/S007/S007_tono5_H2L_3DMCT_THPGLMF2c_MNI_ICBM_1mm.vtc
//cibmaitsrv1.epfl.ch/7tesla/Sandra/AudPath/S007/S007_tono6_L2H_3DMCT_THPGLMF2c_MNI_ICBM_1mm.vtc
//cibmaitsrv1.epfl.ch/7tesla/Sandra/AudPath/S008/S008_tono1_H2L_3DMCT_THPGLMF2c_MNI_ICBM_1mm.vtc
//cibmaitsrv1.epfl.ch/7tesla/Sandra/AudPath/S008/S008_tono2_L2H_3DMCT_THPGLMF2c_MNI_ICBM_1mm.vtc
//cibmaitsrv1.epfl.ch/7tesla/Sandra/AudPath/S008/S008_tono3_H2L_3DMCT_THPGLMF2c_MNI_ICBM_1mm.vtc
//cibmaitsrv1.epfl.ch/7tesla/Sandra/AudPath/S008/S008_tono4_L2H_3DMCT_THPGLMF2c_MNI_ICBM_1mm.vtc
//cibmaitsrv1.epfl.ch/7tesla/Sandra/AudPath/S008/S008_tono5_H2L_3DMCT_THPGLMF2c_MNI_ICBM_1mm.vtc
//cibmaitsrv1.epfl.ch/7tesla/Sandra/AudPath/S008/S008_tono6_L2H_3DMCT_THPGLMF2c_MNI_ICBM_1mm.vtc
//cibmaitsrv1.epfl.ch/7tesla/Sandra/AudPath/S012/S012_tono_7_H2L_3DMCT_THPGLMF2c_MNI_ICBM_1mm.vtc
//cibmaitsrv1.epfl.ch/7tesla/Sandra/AudPath/S012/S012_tono1_H2L_3DMCT_THPGLMF2c_MNI_ICBM_1mm.vtc
//cibmaitsrv1.epfl.ch/7tesla/Sandra/AudPath/S012/S012_tono2_L2H_3DMCT_THPGLMF2c_MNI_ICBM_1mm.vtc
//cibmaitsrv1.epfl.ch/7tesla/Sandra/AudPath/S012/S012_tono3_H2L_3DMCT_THPGLMF2c_MNI_ICBM_1mm.vtc
//cibmaitsrv1.epfl.ch/7tesla/Sandra/AudPath/S012/S012_tono4_L2H_3DMCT_THPGLMF2c_MNI_ICBM_1mm.vtc
//cibmaitsrv1.epfl.ch/7tesla/Sandra/AudPath/S012/S012_tono5_H2L_3DMCT_THPGLMF2c_MNI_ICBM_1mm.vtc
//cibmaitsrv1.epfl.ch/7tesla/Sandra/AudPath/S012/S012_tono6_L2H_3DMCT_THPGLMF2c_MNI_ICBM_1mm.vtc
//cibmaitsrv1.epfl.ch/7tesla/Sandra/AudPath/S014/S014_tono1_L2H_3DMCT_THPGLMF2c_MNI_ICBM_1mm.vtc
//cibmaitsrv1.epfl.ch/7tesla/Sandra/AudPath/S014/S014_tono2_H2L_3DMCT_THPGLMF2c_MNI_ICBM_1mm.vtc
//cibmaitsrv1.epfl.ch/7tesla/Sandra/AudPath/S014/S014_tono3_L2H_3DMCT_THPGLMF2c_MNI_ICBM_1mm.vtc
//cibmaitsrv1.epfl.ch/7tesla/Sandra/AudPath/S014/S014_tono4_H2L_3DMCT_THPGLMF2c_MNI_ICBM_1mm.vtc
//cibmaitsrv1.epfl.ch/7tesla/Sandra/AudPath/S014/S014_tono5_L2H_3DMCT_THPGLMF2c_MNI_ICBM_1mm.vtc
//cibmaitsrv1.epfl.ch/7tesla/Sandra/AudPath/S014/S014_tono6_H2L_3DMCT_THPGLMF2c_MNI_ICBM_1mm.vtc
//cibmaitsrv1.epfl.ch/7tesla/Sandra/AudPath/S014/S014_tono7_L2H_3DMCT_THPGLMF2c_MNI_ICBM_1mm.vtc
//cibmaitsrv1.epfl.ch/7tesla/Sandra/AudPath/S014/S014_tono8_H2L_3DMCT_THPGLMF2c_MNI_ICBM_1mm.vtc
