# Supplementary material for: Evaluation of the whole auditory pathway using high-resolution and functional MRI at 7T parallel-transmit
Source: PLoS One. 2021 Sep 7;16(9):e0254378. doi: 10.1371/journal.pone.0254378 (PMC8423236; doi:10.1371/journal.pone.0254378)
Supplement: S4 File — (ZIP) [file pone.0254378.s004.zip › Supporting_Informations_S4/stats_maps.m]

clear all
file=dir('*IC.mat');

IC_lags=zeros(514,9);
IC_p=zeros(514,9);
for i=1:length(file)
    aa=load(file(i).name);
    IC_lags(:,i)=table2array(aa.map(:,4));
    IC_p(:,i)=table2array(aa.map(:,5));
end
    
anova1(IC_lags)
anova1(IC_lags')


clear file aa
file=dir('*MGB.mat');

MGB_lags=zeros(514,9);
MGB_p=zeros(514,9);
for i=1:length(file)
    aa=load(file(i).name);
    MGB_lags(:,i)=table2array(aa.map(:,4));
    MGB_p(:,i)=table2array(aa.map(:,5));
end
    

anova1(MGB_lags)
anova1(MGB_lags')

clear file aa
file=dir('*SOCCN.mat');

SOCCN_lags=nan(1016,9);
SOCCN_p=nan(1016,9);
for i=1:length(file)
    aa=load(file(i).name);
    for j=1:size(aa.map,1)
    SOCCN_lags(j,i)=table2array(aa.map(j,4));
    SOCCN_p(j,i)=table2array(aa.map(j,5));
    end
end


anova1(SOCCN_lags)
anova1(SOCCN_lags')


clear all
